# Supplementary material for: A new organic–inorganic compound, ethyl­enedi­ammonium hexa­chlorido­stannate(IV) p-anisaldehyde disolvate
Source: Acta Crystallogr E Crystallogr Commun. 2021 Jun 8;77(Pt 7):696–9. doi: 10.1107/S205698902100579X (PMC8382060; doi:10.1107/S205698902100579X)
Supplement: Supplementary file 1 [file e-77-00696-sup1.cif]

##############################################################################
#                                                                            #
# This CIF contains the data in a paper accepted for publication in          #
# Acta Crystallographica Section E. It conforms to the requirements of       #
# Notes for Authors for Acta Crystallographica Section E, and has been       #
# peer reviewed under the auspices of the IUCr Commission on Journals.       #
#                                                                            #
# Full details of the Crystallographic Information File format               #
# are given in the paper "The Crystallographic Information File (CIF):       #
# a New Standard Archive File for Crystallography" by S. R. Hall, F. H.      #
# Allen and I. D. Brown [Acta Cryst. (1991), A47, 655-685].                  #
#                                                                            #
# The current version of the core CIF dictionary is obtainable from          #
# ftp://ftp.iucr.org/pub/cif_core.dic.                                       #
#                                                                            #
# Software is freely available for graphical display of the structure(s)     #
# in this CIF. For information consult the CIF software page                 #
# http://www.iucr.org/resources/cif/software.                                #
#                                                                            #
# This file may be used for bona fide research purposes within the           #
# scientific community so long as proper attribution is given to the journal # 
# article from which it was obtained.                                        #
#                                                                            #
##############################################################################
data_I
_audit_creation_method     'SHELXL-2018/3'
_journal_date_recd_electronic     2021-03-31
_journal_date_accepted     2021-06-03
_journal_name_full     'Acta Crystallographica, Section E'
_journal_year     2021
_journal_volume     77
_journal_issue      7
_journal_page_first     696
_journal_page_last     699
_journal_paper_category     GM
_journal_paper_doi     10.1107/S205698902100579X
_journal_coeditor_code     CQ2042
_publ_contact_author_name     'Adrienne NDIOLENE'
_publ_contact_author_address
;
Laboratoire de Chimie Min\'erale et Analytique, D\'epartement de Chimie,
 Facult\'e des
Sciences et Techniques, Universit\'e Cheikh Anta Diop, Dakar, S\'en\'egal
;
_publ_contact_author_email     'andiolene@gmail.com'
_publ_contact_author_fax     ?
_publ_contact_author_phone     '221 772808213'
_publ_section_title
;
A new organic--inorganic compound, ethylenediammonium hexachloridostannate(IV)
<i>p</i>-anisaldehyde disolvate
;
_publ_section_title_footnote     .
loop_
    _publ_author_name
    _publ_author_footnote
    _publ_author_address
    'Ndiolene, Adrienne'
;
;
;
Laboratoire de Chimie Min\'erale et Analytique,
D\'epartement de Chimie,
Facult\'e des Sciences et Techniques, Universit\'e Cheikh Anta Diop,
Dakar, Senegal
;
    'Diop, Tidiane' .
;
Laboratoire de Chimie Min\'erale et Analytique, D\'epartement de Chimie
Facult\'e des Sciences et Techniques
Universit\'e Cheikh Anta Diop
Dakar
Senegal
;
    'Boye, Mouhamadou Semb\`ene' .
;
D\'epartement de Physique Chimie
Facult\'e des Sciences et Technologies de l'Education et de la Formation
Universit\'e Cheikh Anta Diop
Boulevard Habib
Bourguiba
BP 5036 Fann-Dakar, Senegal
;
    'Diasse-Sarr, Aminata' .
;
Laboratoire de Chimie Min\'erale et Analytique
D\'epartement de Chimie
Facult\'e des Sciences et Techniques
Universit\'e Cheikh Anta Diop
Dakar
Senegal
;
    'Englert, Ulli' .
;
Institute of Inorganic Chemistry, RWTH Aachen University, Landoltweg 1,
52056 Aachen, Germany
;
_publ_section_synopsis
;
This new organic--inorganic hybrid compound contains stacked sheets of
ethylendiammonium cations and [SnCl~6~]^2-^ anions with <i>p</i>-anisaldehyde
molecules occupying occupying the space in between.
;
_chemical_name_systematic
;
Ethane-1,2-diaminium hexachloridostannate(IV)--4-methoxybenzaldehyde (1/2)
;
_chemical_name_common
;
Ethylenediammonium hexachloridostannate(IV) <i>p</i>-anisaldehyde disolvate
;
_chemical_formula_moiety     'C2 H10 N2 2+, Cl6 Sn 4-, 2(C8 H8 O2)'
_chemical_formula_sum     'C18 H26 Cl6 N2 O4 Sn'
_chemical_formula_iupac     '(C2 H10 N2) [Sn Cl6], 2C8 H8 O2'
_chemical_formula_weight     665.80
_chemical_melting_point     ?
_space_group_crystal_system     monoclinic
_space_group_name_H-M_alt     'P 21/n'
_space_group_name_Hall     '-P 2yn'
loop_
    _space_group_symop_operation_xyz
    'x, y, z'
    '-x+1/2, y+1/2, -z+1/2'
    '-x, -y, -z'
    'x-1/2, -y-1/2, z-1/2'
_cell_length_a     6.9762(12)
_cell_length_b     22.806(4)
_cell_length_c     8.0394(13)
_cell_angle_alpha     90
_cell_angle_beta     90.948(4)
_cell_angle_gamma     90
_cell_volume     1278.9(4)
_cell_formula_units_Z     2
_cell_measurement_reflns_used     4273
_cell_measurement_theta_min     2.69
_cell_measurement_theta_max     27.34
_cell_measurement_temperature     100(2)
_exptl_crystal_description     'block'
_exptl_crystal_colour     'light yellow'
_exptl_crystal_size_max     0.170
_exptl_crystal_size_mid     0.170
_exptl_crystal_size_min     0.130
_exptl_crystal_density_diffrn     1.729
_exptl_crystal_density_meas     ?
_exptl_crystal_density_method     ?
_exptl_crystal_F_000     664
_exptl_absorpt_coefficient_mu     1.653
_exptl_absorpt_correction_type     multi-scan
_exptl_absorpt_process_details
;
(SADABS; Krause <i>et al.</i>,  2015)
;
_exptl_absorpt_correction_T_min     ?
_diffrn_ambient_temperature     100(2)
_diffrn_radiation_type     MoK\a
_diffrn_radiation_wavelength     0.71073
_diffrn_radiation_source     'Incoatec microsource'
_diffrn_radiation_monochromator     'multilayer optics'
_diffrn_measurement_device_type     'Bruker D8 gonimeter with APEX CCD detector'
_diffrn_measurement_method     '\w scans'
_diffrn_detector_area_resol_mean     ?
_diffrn_reflns_number     3929
_diffrn_reflns_av_R_equivalents     0.1122
_diffrn_reflns_av_unetI/netI     0.0591
_diffrn_reflns_theta_min     1.786
_diffrn_reflns_theta_max     30.921
_diffrn_reflns_theta_full     25.242
_diffrn_measured_fraction_theta_max     0.988
_diffrn_measured_fraction_theta_full     1.000
_diffrn_reflns_limit_h_min     -9
_diffrn_reflns_limit_h_max     9
_diffrn_reflns_limit_k_min     -32
_diffrn_reflns_limit_k_max     32
_diffrn_reflns_limit_l_min     -11
_diffrn_reflns_limit_l_max     11
_refine_special_details
;
 Refined as a two-component twin.
;
_reflns_number_total     3929
_reflns_number_gt     3182
_reflns_threshold_expression     'I > 2\s(I)'
_refine_ls_structure_factor_coef     Fsqd
_refine_ls_matrix_type     full
_refine_ls_R_factor_all     0.0774
_refine_ls_R_factor_gt     0.0616
_refine_ls_wR_factor_gt     0.1521
_refine_ls_wR_factor_ref     0.1639
_refine_ls_goodness_of_fit_ref     1.065
_refine_ls_restrained_S_all     1.065
_refine_ls_number_reflns     3929
_refine_ls_number_parameters     154
_refine_ls_number_restraints     3
_refine_ls_hydrogen_treatment     mixed
_refine_ls_weighting_scheme     calc
_refine_ls_weighting_details
              'w=1/[\s^2^(Fo^2^)+(0.0900P)^2^+3.0000P] where P=(Fo^2^+2Fc^2^)/3'
_atom_sites_solution_hydrogens     mixed
_atom_sites_solution_primary     dual
_atom_sites_solution_secondary     ?
_refine_ls_shift/su_max     0.000
_refine_ls_shift/su_mean     0.000
_refine_diff_density_max     2.913
_refine_diff_density_min     -2.694
_refine_ls_extinction_method
;
SHELXL-2018/3 (Sheldrick 2015b)
;
_refine_ls_extinction_coef     0.0073(13)
_refine_ls_extinction_expression
                                  'Fc^*^=kFc[1+0.001xFc^2^\l^3^/sin(2\q)]^-1/4^'
loop_
    _atom_type_symbol
    _atom_type_description
    _atom_type_scat_dispersion_real
    _atom_type_scat_dispersion_imag
    _atom_type_scat_source
    'C' 'C' 0.0033 0.0016
                         'International Tables Vol C Tables 4.2.6.8 and 6.1.1.4'
    'H' 'H' 0.0000 0.0000
                         'International Tables Vol C Tables 4.2.6.8 and 6.1.1.4'
    'Cl' 'Cl' 0.1484 0.1585
                         'International Tables Vol C Tables 4.2.6.8 and 6.1.1.4'
    'N' 'N' 0.0061 0.0033
                         'International Tables Vol C Tables 4.2.6.8 and 6.1.1.4'
    'O' 'O' 0.0106 0.0060
                         'International Tables Vol C Tables 4.2.6.8 and 6.1.1.4'
    'Sn' 'Sn' -0.6537 1.4246
                         'International Tables Vol C Tables 4.2.6.8 and 6.1.1.4'
_computing_data_collection
;
SMART (Bruker, 2002)
;
_computing_cell_refinement
;
SAINT (Bruker, 2009)
;
_computing_data_reduction
;
SAINT (Bruker, 2009)
;
_computing_structure_solution
;
SHELXT (Sheldrick 2015a)
;
_computing_structure_refinement
;
<i>SHELXL2018/3 (Sheldrick, 2015b)</i>
;
_computing_molecular_graphics
;
PLATON (Spek, 2020)
;
_computing_publication_material
;
<i>SHELXL2018/3 (Sheldrick, 2015b)</i>
;
loop_
    _atom_site_type_symbol
    _atom_site_label
    _atom_site_fract_x
    _atom_site_fract_y
    _atom_site_fract_z
    _atom_site_U_iso_or_equiv
    _atom_site_adp_type
    _atom_site_calc_flag
    _atom_site_occupancy
    _atom_site_disorder_assembly
    _atom_site_disorder_group
    O O1 0.0054(6) 0.20471(16) 0.5640(5) 0.0297(8) Uani d 1 . .
    O O2 0.0223(7) 0.35799(17) -0.0922(5) 0.0346(9) Uani d 1 . .
    C C1 0.0073(7) 0.2253(2) 0.4064(6) 0.0216(9) Uani d 1 . .
    C C2 0.0110(8) 0.1905(2) 0.2647(6) 0.0271(11) Uani d 1 . .
    H H2 0.011776 0.148942 0.273751 0.032 Uiso calc 1 . .
    C C3 0.0134(8) 0.2171(2) 0.1100(6) 0.0261(10) Uani d 1 . .
    H H3 0.014641 0.193476 0.012738 0.031 Uiso calc 1 . .
    C C4 0.0141(8) 0.2776(2) 0.0945(6) 0.0224(9) Uani d 1 . .
    C C5 0.0197(8) 0.3047(2) -0.0684(7) 0.0289(11) Uani d 1 . .
    H H5 0.021414 0.279678 -0.162937 0.035 Uiso calc 1 . .
    C C6 0.0097(8) 0.3121(2) 0.2377(6) 0.0262(10) Uani d 1 . .
    H H6 0.008962 0.353603 0.227991 0.031 Uiso calc 1 . .
    C C7 0.0063(9) 0.2865(2) 0.3939(7) 0.0281(11) Uani d 1 . .
    H H7 0.003288 0.310129 0.491121 0.034 Uiso calc 1 . .
    C C8 0.0077(9) 0.1422(2) 0.5874(7) 0.0299(11) Uani d 1 . .
    H H8A -0.104360 0.124858 0.531118 0.045 Uiso calc 1 . .
    H H8B 0.003967 0.133301 0.706506 0.045 Uiso calc 1 . .
    H H8C 0.124940 0.125913 0.540404 0.045 Uiso calc 1 . .
    Sn Sn1 0.000000 0.000000 0.000000 0.01522(16) Uani d 1 . .
    Cl Cl1 -0.23806(17) 0.07591(5) -0.03230(15) 0.0231(3) Uani d 1 . .
    Cl Cl2 0.02718(18) 0.02031(5) 0.29645(13) 0.0225(3) Uani d 1 . .
    Cl Cl3 0.25385(17) 0.06982(5) -0.05138(14) 0.0207(3) Uani d 1 . .
    N N1 0.5008(6) 0.02942(18) 0.2818(5) 0.0209(8) Uani d 1 . .
    H H1A 0.533(8) 0.0662(13) 0.313(8) 0.025 Uiso d 1 . .
    H H1B 0.544(9) 0.015(3) 0.183(5) 0.025 Uiso d 1 . .
    H H1C 0.372(4) 0.029(3) 0.255(8) 0.025 Uiso d 1 . .
    C C9 0.5429(9) -0.0111(2) 0.4218(6) 0.0259(11) Uani d 1 . .
    H H9A 0.683408 -0.014942 0.437370 0.031 Uiso calc 1 . .
    H H9B 0.490162 -0.050389 0.395586 0.031 Uiso calc 1 . .
loop_
    _atom_site_aniso_label
    _atom_site_aniso_U_11
    _atom_site_aniso_U_22
    _atom_site_aniso_U_33
    _atom_site_aniso_U_12
    _atom_site_aniso_U_13
    _atom_site_aniso_U_23
    O1 0.049(2) 0.0189(17) 0.0210(17) 0.0022(16) -0.0011(16) 0.0025(13)
    O2 0.052(3) 0.0207(18) 0.031(2) -0.0010(17) 0.0017(18) 0.0066(15)
    C1 0.030(2) 0.016(2) 0.019(2) 0.0003(18) -0.0028(18) 0.0013(16)
    C2 0.043(3) 0.014(2) 0.025(2) 0.001(2) -0.001(2) -0.0011(17)
    C3 0.041(3) 0.015(2) 0.022(2) -0.001(2) 0.001(2) -0.0024(16)
    C4 0.030(2) 0.017(2) 0.020(2) -0.0004(18) -0.0019(18) 0.0007(16)
    C5 0.040(3) 0.022(2) 0.024(2) 0.000(2) -0.001(2) 0.0026(19)
    C6 0.042(3) 0.014(2) 0.023(2) 0.000(2) -0.001(2) -0.0024(17)
    C7 0.044(3) 0.016(2) 0.024(2) 0.000(2) 0.000(2) -0.0026(17)
    C8 0.043(3) 0.018(2) 0.029(3) 0.003(2) -0.002(2) 0.0067(18)
    Sn1 0.0197(3) 0.0131(2) 0.0128(2) -0.00059(15) -0.00159(15) 0.00193(13)
    Cl1 0.0246(6) 0.0173(5) 0.0275(6) 0.0032(4) 0.0004(4) 0.0059(4)
    Cl2 0.0294(6) 0.0242(6) 0.0138(5) -0.0038(5) -0.0010(4) -0.0003(4)
    Cl3 0.0240(6) 0.0181(5) 0.0199(5) -0.0040(4) -0.0016(4) 0.0032(4)
    N1 0.028(2) 0.0205(19) 0.0145(17) -0.0016(16) -0.0025(15) 0.0007(14)
    C9 0.035(3) 0.026(2) 0.017(2) 0.007(2) 0.003(2) 0.0041(18)
_geom_special_details
;
 All esds (except the esd in the dihedral angle between two l.s. planes)
 are estimated using the full covariance matrix.  The cell esds are taken
 into account individually in the estimation of esds in distances, angles
 and torsion angles; correlations between esds in cell parameters are only
 used when they are defined by crystal symmetry.  An approximate (isotropic)
 treatment of cell esds is used for estimating esds involving l.s. planes.
;
loop_
    _geom_bond_atom_site_label_1
    _geom_bond_atom_site_label_2
    _geom_bond_site_symmetry_2
    _geom_bond_distance
    _geom_bond_publ_flag
    O1 C1 . 1.351(6) ?
    O1 C8 . 1.438(6) ?
    O2 C5 . 1.231(6) ?
    C1 C2 . 1.390(7) ?
    C1 C7 . 1.399(7) ?
    C2 C3 . 1.384(7) ?
    C2 H2 . 0.9500 ?
    C3 C4 . 1.385(6) ?
    C3 H3 . 0.9500 ?
    C4 C6 . 1.395(7) ?
    C4 C5 . 1.449(7) ?
    C5 H5 . 0.9500 ?
    C6 C7 . 1.386(7) ?
    C6 H6 . 0.9500 ?
    C7 H7 . 0.9500 ?
    C8 H8A . 0.9800 ?
    C8 H8B . 0.9800 ?
    C8 H8C . 0.9800 ?
    Sn1 Cl1 3 2.4100(12) ?
    Sn1 Cl1 . 2.4100(12) ?
    Sn1 Cl3 3 2.4220(11) ?
    Sn1 Cl3 . 2.4220(11) ?
    Sn1 Cl2 3 2.4322(11) ?
    Sn1 Cl2 . 2.4322(11) ?
    N1 C9 . 1.482(6) ?
    N1 H1A . 0.902(19) ?
    N1 H1B . 0.92(2) ?
    N1 H1C . 0.925(19) ?
    C9 C9 3_656 1.490(10) ?
    C9 H9A . 0.9900 ?
    C9 H9B . 0.9900 ?
loop_
    _geom_angle_atom_site_label_1
    _geom_angle_atom_site_label_2
    _geom_angle_atom_site_label_3
    _geom_angle_site_symmetry_1
    _geom_angle_site_symmetry_3
    _geom_angle
    _geom_angle_publ_flag
    C1 O1 C8 . . 117.8(4) ?
    O1 C1 C2 . . 124.8(4) ?
    O1 C1 C7 . . 114.4(4) ?
    C2 C1 C7 . . 120.7(5) ?
    C3 C2 C1 . . 119.1(4) ?
    C3 C2 H2 . . 120.4 ?
    C1 C2 H2 . . 120.4 ?
    C2 C3 C4 . . 121.2(5) ?
    C2 C3 H3 . . 119.4 ?
    C4 C3 H3 . . 119.4 ?
    C3 C4 C6 . . 119.1(5) ?
    C3 C4 C5 . . 120.4(5) ?
    C6 C4 C5 . . 120.5(5) ?
    O2 C5 C4 . . 124.2(5) ?
    O2 C5 H5 . . 117.9 ?
    C4 C5 H5 . . 117.9 ?
    C7 C6 C4 . . 120.8(4) ?
    C7 C6 H6 . . 119.6 ?
    C4 C6 H6 . . 119.6 ?
    C6 C7 C1 . . 119.0(5) ?
    C6 C7 H7 . . 120.5 ?
    C1 C7 H7 . . 120.5 ?
    O1 C8 H8A . . 109.5 ?
    O1 C8 H8B . . 109.5 ?
    H8A C8 H8B . . 109.5 ?
    O1 C8 H8C . . 109.5 ?
    H8A C8 H8C . . 109.5 ?
    H8B C8 H8C . . 109.5 ?
    Cl1 Sn1 Cl1 3 . 180.0 ?
    Cl1 Sn1 Cl3 3 3 90.80(4) ?
    Cl1 Sn1 Cl3 . 3 89.21(4) ?
    Cl1 Sn1 Cl3 3 . 89.20(4) ?
    Cl1 Sn1 Cl3 . . 90.79(4) ?
    Cl3 Sn1 Cl3 3 . 180.0 ?
    Cl1 Sn1 Cl2 3 3 90.64(4) ?
    Cl1 Sn1 Cl2 . 3 89.36(4) ?
    Cl3 Sn1 Cl2 3 3 89.80(4) ?
    Cl3 Sn1 Cl2 . 3 90.20(4) ?
    Cl1 Sn1 Cl2 3 . 89.36(4) ?
    Cl1 Sn1 Cl2 . . 90.64(4) ?
    Cl3 Sn1 Cl2 3 . 90.20(4) ?
    Cl3 Sn1 Cl2 . . 89.80(4) ?
    Cl2 Sn1 Cl2 3 . 180.0 ?
    C9 N1 H1A . . 109(4) ?
    C9 N1 H1B . . 111(4) ?
    H1A N1 H1B . . 120(6) ?
    C9 N1 H1C . . 110(4) ?
    H1A N1 H1C . . 109(6) ?
    H1B N1 H1C . . 97(6) ?
    N1 C9 C9 . 3_656 110.6(5) ?
    N1 C9 H9A . . 109.5 ?
    C9 C9 H9A 3_656 . 109.5 ?
    N1 C9 H9B . . 109.5 ?
    C9 C9 H9B 3_656 . 109.5 ?
    H9A C9 H9B . . 108.1 ?
loop_
    _geom_torsion_atom_site_label_1
    _geom_torsion_atom_site_label_2
    _geom_torsion_atom_site_label_3
    _geom_torsion_atom_site_label_4
    _geom_torsion_site_symmetry_1
    _geom_torsion_site_symmetry_2
    _geom_torsion_site_symmetry_3
    _geom_torsion_site_symmetry_4
    _geom_torsion
    _geom_torsion_publ_flag
    C8 O1 C1 C2 . . . . 0.1(8) ?
    C8 O1 C1 C7 . . . . -179.6(5) ?
    O1 C1 C2 C3 . . . . -179.7(5) ?
    C7 C1 C2 C3 . . . . -0.1(9) ?
    C1 C2 C3 C4 . . . . 0.6(9) ?
    C2 C3 C4 C6 . . . . -0.9(9) ?
    C2 C3 C4 C5 . . . . 179.1(5) ?
    C3 C4 C5 O2 . . . . -179.3(6) ?
    C6 C4 C5 O2 . . . . 0.6(9) ?
    C3 C4 C6 C7 . . . . 0.6(9) ?
    C5 C4 C6 C7 . . . . -179.4(5) ?
    C4 C6 C7 C1 . . . . 0.0(9) ?
    O1 C1 C7 C6 . . . . 179.5(5) ?
    C2 C1 C7 C6 . . . . -0.2(9) ?
loop_
    _geom_hbond_atom_site_label_D
    _geom_hbond_atom_site_label_H
    _geom_hbond_atom_site_label_A
    _geom_hbond_site_symmetry_A
    _geom_hbond_distance_DH
    _geom_hbond_distance_HA
    _geom_hbond_distance_DA
    _geom_hbond_angle_DHA
    _geom_hbond_publ_flag
    C6 H6 Cl1 4_666 0.95 3.05 3.596(5) 118.1 yes
    N1 H1A O2 4_666 0.902(19) 1.89(3) 2.763(6) 162(6) yes
    N1 H1B Cl1 1_655 0.92(2) 2.71(5) 3.312(4) 124(5) yes
    N1 H1B Cl3 3_655 0.92(2) 2.62(4) 3.404(4) 144(5) yes
    N1 H1C Cl2 . 0.924(19) 2.44(3) 3.315(5) 158(6) yes
    N1 H1C Cl3 . 0.924(19) 2.75(6) 3.292(4) 119(5) yes
    C9 H9B O2 2_545 0.99 2.62 3.319(7) 127.5 yes
_shelx_space_group_comment
;
The symmetry employed for this shelxl refinement is uniquely defined
by the following loop, which should always be used as a source of
symmetry information in preference to the above space-group names.
They are only intended as comments.
;
_shelx_estimated_absorpt_T_min     0.766
_shelx_estimated_absorpt_T_max     0.814
_shelx_hkl_file
;
  -2   0   0 5537811  156693  -2
   2   0   0 5537811  156693   1
   4   0   0 5503707  157100   1
   6   0   0  280151   12726   1
   8   0   0  578241   26108   1
  -1  -1   0  772093   14449  -2
   1   1   0  772093   14449   1
  -2  -1   0   45884    1513  -2
   2   1   0   45884    1513   1
   3   1   0  422813    9268   1
   4   1   0  100404    3441   1
   5   1   0  328226    8494   1
   6   1   0   17578    2034   1
   7   1   0   97609    6118   1
   8   1   0   73657   11630   1
   9   1   0   71893    7095   1
   0  -2   0 2015639   79599  -2
   0   2   0 2015639   79599   1
  -1  -2   0    -180     180  -2
   1   2   0    -180     180   1
  -2  -2   0   78901    2236  -2
   2   2   0   78901    2236   1
   3   2   0    -307     307   1
   4   2   0  432934    9940   1
   5   2   0    -526     623   1
   6   2   0    1788    1674   1
   7   2   0   23701    7757   1
   8   2   0  117562    7865   1
   9   2   0    2730    2283   1
  -1  -3   0  806411   16599  -2
   1   3   0  806411   16599   1
  -2  -3   0   17306    1019  -2
   2   3   0   17306    1019   1
   3   3   0  562841   13046   1
   4   3   0    9937    1135   1
   5   3   0  272631    7834   1
   6   3   0   19404    2650   1
   7   3   0  110210    6470   1
   8   3   0   44510   10300   1
   9   3   0   35824    4454   1
   0  -4   0 5016883  140291  -2
   0   4   0 5016883  140291   1
  -1  -4   0   11874     792  -2
   1   4   0   11874     792   1
  -2  -4   0 3039718   57604  -2
   2   4   0 3039718   57604   1
   3   4   0   13503    1236   1
   4   4   0  619100   14471   1
   5   4   0   24333    1931   1
   6   4   0  476993   14021   1
   7   4   0   40790   14509   1
   8   4   0   89393    6657   1
   9   4   0    8014    2694   1
  -1  -5   0  843651   20176  -2
   1   5   0  843651   20176   1
  -2  -5   0    1968     417  -2
   2   5   0    1968     417   1
   3   5   0  690611   14590   1
   4   5   0   21229    1675   1
   5   5   0  231043    7044   1
   6   5   0    3042    1244   1
   7   5   0  168205    8869   1
   8   5   0   16578    3293   1
   9   5   0   33352    4061   1
   0  -6   0 1205134   34781  -2
   0   6   0 1205134   34781   1
  -1  -6   0   49197    2528  -2
   1   6   0   49197    2528   1
  -2  -6   0 4902538   98004  -2
   2   6   0 4902538   98004   1
   3   6   0    8157     908   1
   4   6   0  128613    4682   1
   5   6   0   39742    2568   1
   6   6   0  736332   19637   1
   7   6   0   28185    8684   1
   8   6   0    2220    2145   1
   9   6   0   10593    2658   1
  -1  -7   0  550901   13702  -2
   1   7   0  550901   13702   1
  -2  -7   0   12771    1237  -2
   2   7   0   12771    1237   1
   3   7   0  409197    9592   1
   4   7   0   23222    1823   1
   5   7   0  180699    6740   1
   6   7   0   32489    2998   1
   7   7   0  151163    8911   1
   8   7   0   11354    2571   1
   9   7   0   30053    4418   1
   0  -8   0    6601    1253  -2
   0   8   0    6601    1253   1
  -1  -8   0   54105    4077  -2
   1   8   0   54105    4077   1
  -2  -8   0 1880091   39762  -2
   2   8   0 1880091   39762   1
   3   8   0    2841     533   1
   4   8   0    2160     599   1
   5   8   0   36195    2755   1
   6   8   0  424686   12880   1
   7   8   0   22951    3676   1
   8   8   0    5404    2939   1
   9   8   0    5260    4646   1
  -1  -9   0 1215908   46352  -2
   1   9   0 1215908   46352   1
  -2  -9   0   15460    1757  -2
   2   9   0   15460    1757   1
   3   9   0  506093   11099   1
   4   9   0     165     552   1
   5   9   0  247988    8551   1
   6   9   0   40833    3949   1
   7   9   0  131746    7837   1
   8   9   0    3298    2128   1
   9   9   0   52607    8126   1
   0 -10   0 1768377   72633  -2
   0  10   0 1768377   72633   1
  -1 -10   0   17897    2071  -2
   1  10   0   17897    2071   1
  -2 -10   0 1256685   36369  -2
   2  10   0 1256685   36369   1
   3  10   0   21850    1719   1
   4  10   0  384078    9677   1
   5  10   0   27297    2804   1
   6  10   0  241270    9397   1
   7  10   0   33290    4422   1
   8  10   0   59005    6275   1
   9  10   0    7692    4959   1
  -1 -11   0  606880   26690  -2
   1  11   0  606880   26690   1
  -2 -11   0   32527    3269  -2
   2  11   0   32527    3269   1
   3  11   0  260791    7722   1
   4  11   0    8153    1204   1
   5  11   0  210120    8146   1
   6  11   0   66097    4612   1
   7  11   0   55769    4850   1
   8  11   0   11772    8311   1
   9  11   0   47408    8194   1
   0 -12   0  361585   13650  -2
   0  12   0  361585   13650   1
  -1 -12   0     857     671  -2
   1  12   0     857     671   1
  -2 -12   0  136247    5052  -2
   2  12   0  136247    5052   1
   3  12   0   82634    3939   1
   4  12   0  236204    7253   1
   5  12   0    9944    1887   1
   6  12   0    5819    1647   1
   7  12   0   45308    4399   1
   8  12   0   85230    7307   1
   9  12   0    7560    5440   1
  -1 -13   0  489038   14287  -2
   1  13   0  489038   14287   1
  -2 -13   0     677     709  -2
   2  13   0     677     709   1
   3  13   0  234293    7475   1
   4  13   0    -108     872   1
   5  13   0  228075    9403   1
   6  13   0    1723    1560   1
   7  13   0   62136    5128   1
   8  13   0   18004   11138   1
   9  13   0   59591   12292   1
   0 -14   0 3857921  138741  -2
   0  14   0 3857921  138741   1
  -1 -14   0   14574    1511  -2
   1  14   0   14574    1511   1
  -2 -14   0  123346    6288  -2
   2  14   0  123346    6288   1
   3  14   0  103929    4692   1
   4  14   0  985091   26805   1
   5  14   0    3301    1497   1
   6  14   0    4881    1553   1
   7  14   0   48755    4413   1
   8  14   0  188898   13782   1
   9  14   0    1055   16286   1
  -1 -15   0  330745   13621  -2
   1  15   0  330745   13621   1
  -2 -15   0    4463    1006  -2
   2  15   0    4463    1006   1
   3  15   0  193853    6596   1
   4  15   0   42604    3589   1
   5  15   0  129307    6903   1
   6  15   0    9055    1912   1
   7  15   0   64898    5388   1
   8  15   0   51104   28069   1
   0 -16   0  415492   16051  -2
   0  16   0  415492   16051   1
  -1 -16   0    3517    1037  -2
   1  16   0    3517    1037   1
  -2 -16   0    1268     887  -2
   2  16   0    1268     887   1
   3  16   0   25247    2329   1
   4  16   0  173675    7830   1
   5  16   0    2018    1563   1
   6  16   0    -234    1453   1
   7  16   0   12056    4312   1
   8  16   0   54092    9797   1
  -1 -17   0  206045    8337  -2
   1  17   0  206045    8337   1
  -2 -17   0     136     904  -2
   2  17   0     136     904   1
   3  17   0  155732    6592   1
   4  17   0   23550    2838   1
   5  17   0   52630    4298   1
   6  17   0   -1627    1627   1
   7  17   0   69538    7176   1
   8  17   0   22754   12394   1
   0 -18   0   10445    2215  -2
   0  18   0   10445    2215   1
  -1 -18   0   24407    2556  -2
   1  18   0   24407    2556   1
  -2 -18   0  110678    5484  -2
   2  18   0  110678    5484   1
   3  18   0     967    1113   1
   4  18   0    2625    1385   1
   5  18   0   19418    2983   1
   6  18   0   67140    5743   1
   7  18   0    7404    4681   1
   8  18   0   19230    6312   1
  -1 -19   0  216687   13149  -2
   1  19   0  216687   13149   1
  -2 -19   0    -596     990  -2
   2  19   0    -596     990   1
   3  19   0  178721    7311   1
   4  19   0    1017    1343   1
   5  19   0   46227    5690   1
   6  19   0    1124    2115   1
   7  19   0   76133    7184   1
   8  19   0    5159    7773   1
   0 -20   0   29220    3785  -2
   0  20   0   29220    3785   1
  -1 -20   0   78465    6934  -2
   1  20   0   78465    6934   1
  -2 -20   0  549474   22035  -2
   2  20   0  549474   22035   1
   3  20   0    2000    1266   1
   4  20   0    9140    2083   1
   5  20   0   50796    4967   1
   6  20   0  176912   11315   1
   7  20   0    3724    4528   1
  -1 -21   0   73230    6943  -2
   1  21   0   73230    6943   1
  -2 -21   0   -1213    1213  -2
   2  21   0   -1213    1213   1
   3  21   0   59539    4403   1
   4  21   0     153    1916   1
   5  21   0   33866    4611   1
   6  21   0    2695    2504   1
   7  21   0   55350    6913   1
   0 -22   0    2444    1431  -2
   0  22   0    2444    1431   1
  -1 -22   0   35377    4247  -2
   1  22   0   35377    4247   1
  -2 -22   0  450020   30299  -2
   2  22   0  450020   30299   1
   3  22   0    3777    1545   1
   4  22   0   -1130    1484   1
   5  22   0   11971    3700   1
   6  22   0  153868   10786   1
   7  22   0   -1201    5024   1
  -1 -23   0   97358   10427  -2
   1  23   0   97358   10427   1
  -2 -23   0    1850    1453  -2
   2  23   0    1850    1453   1
   3  23   0   34811    3609   1
   4  23   0    1083    1904   1
   5  23   0   51810    5876   1
   6  23   0   14873    3885   1
   7  23   0   27380    6720   1
   0 -24   0    2059    2209  -2
   0  24   0    2059    2209   1
  -1 -24   0    -232    1528  -2
   1  24   0    -232    1528   1
  -2 -24   0    2704    1656  -2
   2  24   0    2704    1656   1
   3  24   0    1588    2107   1
   4  24   0    3964    2570   1
   5  24   0    4614    2347   1
   6  24   0   17090    6472   1
  -1 -25   0  103101   13474  -2
   1  25   0  103101   13474   1
  -2 -25   0     267    1369  -2
   2  25   0     267    1369   1
   3  25   0   26284    3891   1
   4  25   0    7360    2860   1
   5  25   0   62658    6739   1
   6  25   0   -1339    4236   1
   0 -26   0  266980   18746  -2
   0  26   0  266980   18746   1
  -1 -26   0   18148    3315  -2
   1  26   0   18148    3315   1
  -2 -26   0    5215    2117  -2
   2  26   0    5215    2117   1
   3  26   0   19138    3416   1
   4  26   0  129168    9494   1
   5  26   0    5051    3540   1
   6  26   0    4801    5096   1
  -1 -27   0   34731    5123  -2
   1  27   0   34731    5123   1
  -2 -27   0    3786    2276  -2
   2  27   0    3786    2276   1
   3  27   0   19971    4998   1
   4  27   0   -2340    2508   1
   5  27   0   31155    5848   1
   0 -28   0  342426   25898  -2
   0  28   0  342426   25898   1
  -1 -28   0   32033    4109  -2
   1  28   0   32033    4109   1
  -2 -28   0    2424    2478  -2
   2  28   0    2424    2478   1
   3  28   0   11725    4282   1
   4  28   0  143077   16820   1
   5  28   0   12083   12019   1
  -1 -29   0   49047    5891  -2
   1  29   0   49047    5891   1
  -2 -29   0    3362    2514  -2
   2  29   0    3362    2514   1
   3  29   0   42696    8612   1
   4  29   0   -1215   12859   1
   0 -30   0   56295   10796  -2
   0  30   0   56295   10796   1
  -1 -30   0   10557    4829  -2
   1  30   0   10557    4829   1
  -2 -30   0   -1641    9003  -2
   2  30   0   -1641    9003   1
   3  30   0   -6217   11102   1
  -1 -31   0   34093    7616  -2
   1  31   0   34093    7616   1
  -2 -31   0    8437    6412  -2
   2  31   0    8437    6412   1
   3  31   0   46691   21090   1
   0 -32   0   18605   12390  -2
   0  32   0   18605   12390   1
  -1 -32   0    3992    4021  -2
   1  32   0    3992    4021   1
  -2 -32   0  202640   51143  -2
   2  32   0  202640   51143   1
  -9   0   1   78036    8678   1
  -7   0   1  164516   12983   1
  -5   0   1  365603   13697   1
  -3   0   1  539146   19333   1
   1   0   1  809712   21039  -2
  -1   0   1  809712   21039   1
  -1   0   1  716248   19670  -2
   1   0   1  716248   19670   1
   3   0   1  138984    5061   1
   5   0   1  132852    6587   1
   7   0   1    8430    2558   1
   9   0   1   27547    5690   1
  -9   1   1   -3689    3689   1
  -8   1   1  370060   16676   1
  -7   1   1    1387    1407   1
  -6   1   1   37259    3468   1
  -5   1   1    8016     949   1
  -4   1   1  999693   21694   1
  -3   1   1   35853    1729   1
   2  -1   1  185935    4788  -2
  -2   1   1  185935    4788   1
   1  -1   1  173022    3611  -2
  -1   1   1  173022    3611   1
   0  -1   1 1259564   22557  -2
   0   1   1 1259564   22557   1
  -1  -1   1  194352    3888  -2
   1   1   1  194352    3888   1
  -2  -1   1  625958   13732  -2
   2   1   1  625958   13732   1
   3   1   1  104625    3161   1
   4   1   1  362937    9561   1
   5   1   1   33458    2262   1
   6   1   1   78551    4342   1
   7   1   1   15984    2792   1
   8   1   1  132500    8818   1
   9   1   1     733    2300   1
  -9   2   1   87502    6985   1
  -8   2   1    5319    2381   1
  -7   2   1  145710    8466   1
  -6   2   1   69401    4966   1
  -5   2   1  321792    8436   1
  -4   2   1    1049     517   1
  -3   2   1  525086   11751   1
   2  -2   1  232916    5754  -2
  -2   2   1  232916    5754   1
   1  -2   1  893229   16751  -2
  -1   2   1  893229   16751   1
   0  -2   1     201     127  -2
   0   2   1     201     127   1
  -1  -2   1  936313   17022  -2
   1   2   1  936313   17022   1
  -2  -2   1   54002    1976  -2
   2   2   1   54002    1976   1
   3   2   1  283534    7936   1
   4   2   1     848     679   1
   5   2   1  198425    6247   1
   6   2   1    3342    1016   1
   7   2   1   49439    4207   1
   8   2   1    4648    2074   1
   9   2   1   39148    5453   1
  -9   3   1    1136    2195   1
  -8   3   1  210205   11108   1
  -7   3   1     149    1307   1
  -6   3   1  263431   13103   1
  -5   3   1    9396    1190   1
  -4   3   1  796589   18544   1
  -3   3   1   34703    1995   1
   2  -3   1  788433   18508  -2
  -2   3   1  788433   18508   1
   1  -3   1  131951    4429  -2
  -1   3   1  131951    4429   1
   0  -3   1 2513531   46030  -2
   0   3   1 2513531   46030   1
  -1  -3   1  179287    3813  -2
   1   3   1  179287    3813   1
  -2  -3   1  418290   10374  -2
   2   3   1  418290   10374   1
   3   3   1   55025    2663   1
   4   3   1  379833   10053   1
   5   3   1   19824    1817   1
   6   3   1   58405    3584   1
   7   3   1   19986    2532   1
   8   3   1   81696    6454   1
   9   3   1    1199    2274   1
  -9   4   1   71637    6582   1
  -8   4   1   17222    2840   1
  -7   4   1  215119    9630   1
  -6   4   1   67005    4202   1
  -5   4   1  283188    8503   1
  -4   4   1   18206    1217   1
  -3   4   1  474612   11246   1
   2  -4   1  294561    7092  -2
  -2   4   1  294561    7092   1
   1  -4   1  699882   14138  -2
  -1   4   1  699882   14138   1
   0  -4   1   26879    1009  -2
   0   4   1   26879    1009   1
  -1  -4   1  538616   19293  -2
   1   4   1  538616   19293   1
  -2  -4   1  241514    5278  -2
   2   4   1  241514    5278   1
   3   4   1  155806    5275   1
   4   4   1   32601    2149   1
   5   4   1   49851    3045   1
   6   4   1   12985    1785   1
   7   4   1   39091    3646   1
   8   4   1   15151    2700   1
   9   4   1    5407    2687   1
  -9   5   1   -1490    2152   1
  -8   5   1   31465    4837   1
  -7   5   1   11533    2798   1
  -6   5   1  407771   11773   1
  -5   5   1   20898    1984   1
  -4   5   1   27197    1907   1
  -3   5   1  127743    4182   1
   2  -5   1  926484   20181  -2
  -2   5   1  926484   20181   1
   1  -5   1  169187    4094  -2
  -1   5   1  169187    4094   1
   0  -5   1  179182    3839  -2
   0   5   1  179182    3839   1
  -1  -5   1  172567    4346  -2
   1   5   1  172567    4346   1
  -2  -5   1  505334   11382  -2
   2   5   1  505334   11382   1
   3   5   1   17539    1697   1
   4   5   1   56075    2977   1
   5   5   1    7998    1174   1
   6   5   1  168963    7604   1
   7   5   1    7243    3034   1
   8   5   1    1450    1822   1
   9   5   1     735    2372   1
  -9   6   1   44964    6760   1
  -8   6   1    -469    1621   1
  -7   6   1  160804    9127   1
  -6   6   1   46827    3305   1
  -5   6   1  221418    7254   1
  -4   6   1   13560    1365   1
  -3   6   1  488673   11159   1
   2  -6   1  205968    5826  -2
  -2   6   1  205968    5826   1
   1  -6   1  785291   16933  -2
  -1   6   1  785291   16933   1
   0  -6   1  170937    4151  -2
   0   6   1  170937    4151   1
  -1  -6   1  649466   20355  -2
   1   6   1  649466   20355   1
  -2  -6   1  185161    5474  -2
   2   6   1  185161    5474   1
   3   6   1  371927    8694   1
   4   6   1   24982    1981   1
   5   6   1   84077    4280   1
   6   6   1    9577    2083   1
   7   6   1   94305    6053   1
   8   6   1      80    1776   1
   9   6   1   10215    3489   1
  -9   7   1    2462    2603   1
  -8   7   1   14924    2707   1
  -7   7   1    6117    2095   1
  -6   7   1  640508   17406   1
  -5   7   1    9328    1444   1
  -4   7   1   17337    1544   1
  -3   7   1   96311    4008   1
   2  -7   1 1815940   38599  -2
  -2   7   1 1815940   38599   1
   1  -7   1  100559    3347  -2
  -1   7   1  100559    3347   1
   0  -7   1  264270    6416  -2
   0   7   1  264270    6416   1
  -1  -7   1  149299    3757  -2
   1   7   1  149299    3757   1
  -2  -7   1 1365671   32665  -2
   2   7   1 1365671   32665   1
   3   7   1    5619     939   1
   4   7   1   45171    2663   1
   5   7   1   11151    1545   1
   6   7   1  399253   13765   1
   7   7   1   12978    3538   1
   8   7   1    4182    2070   1
   9   7   1   -2874    3281   1
  -9   8   1   52822    8017   1
  -8   8   1   17995    3161   1
  -7   8   1   95217    6745   1
  -6   8   1    3404    1470   1
  -5   8   1  216796    7467   1
  -4   8   1  151246    6050   1
  -3   8   1  369748    8835   1
   2  -8   1  119387    4601  -2
  -2   8   1  119387    4601   1
   1  -8   1  672049   14416  -2
  -1   8   1  672049   14416   1
   0  -8   1  537982   12524  -2
   0   8   1  537982   12524   1
  -1  -8   1  578294   13897  -2
   1   8   1  578294   13897   1
  -2  -8   1  134123    4352  -2
   2   8   1  134123    4352   1
   3   8   1  412360    9290   1
   4   8   1   52131    2882   1
   5   8   1  112869    5100   1
   6   8   1   12423    2490   1
   7   8   1  103061    6633   1
   8   8   1   -1703    1703   1
   9   8   1   38186    7822   1
  -9   9   1    4161    4293   1
  -8   9   1   30196    3867   1
  -7   9   1   -1347    1548   1
  -6   9   1  304074   10679   1
  -5   9   1    1254     958   1
  -4   9   1   60693    2832   1
  -3   9   1    4214     756   1
   2  -9   1  794939   19092  -2
  -2   9   1  794939   19092   1
   1  -9   1   19162    1409  -2
  -1   9   1   19162    1409   1
   0  -9   1    -550     605  -2
   0   9   1    -550     605   1
  -1  -9   1    7148     744  -2
   1   9   1    7148     744   1
  -2  -9   1  678420   23720  -2
   2   9   1  678420   23720   1
   3   9   1   26031    1891   1
   4   9   1    3192     801   1
   5   9   1    2658    1178   1
   6   9   1  213395    8762   1
   7   9   1   22119    4508   1
   8   9   1    4744    1994   1
   9   9   1    5999    2825   1
  -9  10   1   58901   10284   1
  -8  10   1   47110    5756   1
  -7  10   1   68527    5383   1
  -6  10   1    2177    1393   1
  -5  10   1  245018    9318   1
  -4  10   1  221420    7221   1
  -3  10   1  234518    6627   1
   2 -10   1   42436    2100  -2
  -2  10   1   42436    2100   1
   1 -10   1  435253   10269  -2
  -1  10   1  435253   10269   1
   0 -10   1  569255   14114  -2
   0  10   1  569255   14114   1
  -1 -10   1  382141    9085  -2
   1  10   1  382141    9085   1
  -2 -10   1   63081    3170  -2
   2  10   1   63081    3170   1
   3  10   1  183078    5785   1
   4  10   1   64362    3738   1
   5  10   1  103995    5059   1
   6  10   1    7249    1677   1
   7  10   1   44793    4371   1
   8  10   1    5124    2161   1
   9  10   1   27393    4805   1
  -9  11   1    3106    4559   1
  -8  11   1  110604    9062   1
  -7  11   1    1271    1508   1
  -6  11   1  101873    5998   1
  -5  11   1   57198    4582   1
  -4  11   1  482341   12204   1
  -3  11   1   95743    3520   1
   2 -11   1  319555    8109  -2
  -2  11   1  319555    8109   1
   1 -11   1  231545    6023  -2
  -1  11   1  231545    6023   1
   0 -11   1 1497595   36302  -2
   0  11   1 1497595   36302   1
  -1 -11   1  174681    4915  -2
   1  11   1  174681    4915   1
  -2 -11   1  278538   10919  -2
   2  11   1  278538   10919   1
   3  11   1   71273    3569   1
   4  11   1  428871   11723   1
   5  11   1    3069    1371   1
   6  11   1   73399    4985   1
   7  11   1    3766    2026   1
   8  11   1  101416    7888   1
   9  11   1    6249    5995   1
  -9  12   1   53179   12117   1
  -8  12   1   14553    3628   1
  -7  12   1   41739    4397   1
  -6  12   1    -572    1242   1
  -5  12   1  208287    8661   1
  -4  12   1  103580    4920   1
  -3  12   1  244318    7084   1
   2 -12   1   23322    2536  -2
  -2  12   1   23322    2536   1
   1 -12   1  651869   15996  -2
  -1  12   1  651869   15996   1
   0 -12   1  332948    8898  -2
   0  12   1  332948    8898   1
  -1 -12   1  648970   14860  -2
   1  12   1  648970   14860   1
  -2 -12   1   62829    3400  -2
   2  12   1   62829    3400   1
   3  12   1  263701    7675   1
   4  12   1   72615    4128   1
   5  12   1  221427    8855   1
   6  12   1   11027    1941   1
   7  12   1   56562    5045   1
   8  12   1    6003    4124   1
   9  12   1   77744   14594   1
  -9  13   1   10964    5118   1
  -8  13   1  145673   10858   1
  -7  13   1     265    1671   1
  -6  13   1    2386    1346   1
  -5  13   1   70942    4890   1
  -4  13   1  639990   17102   1
  -3  13   1   34991    2444   1
   2 -13   1     879     661  -2
  -2  13   1     879     661   1
   1 -13   1  181533    5579  -2
  -1  13   1  181533    5579   1
   0 -13   1 1618126   36318  -2
   0  13   1 1618126   36318   1
  -1 -13   1   83167    6764  -2
   1  13   1   83167    6764   1
  -2 -13   1    3545     923  -2
   2  13   1    3545     923   1
   3  13   1   49844    3050   1
   4  13   1  635118   16879   1
   5  13   1   10212    1880   1
   6  13   1    1789    1385   1
   7  13   1    4457    2524   1
   8  13   1  196290   13398   1
   9  13   1    6835   11864   1
  -9  14   1    1582   12713   1
  -8  14   1    4842    3088   1
  -7  14   1   33086    4154   1
  -6  14   1   13308    2188   1
  -5  14   1  100495    6019   1
  -4  14   1   26053    2549   1
  -3  14   1  189770    6615   1
   2 -14   1  103255    4138  -2
  -2  14   1  103255    4138   1
   1 -14   1  407985   10552  -2
  -1  14   1  407985   10552   1
   0 -14   1  170275    6722  -2
   0  14   1  170275    6722   1
  -1 -14   1  428458   10621  -2
   1  14   1  428458   10621   1
  -2 -14   1  100007    4341  -2
   2  14   1  100007    4341   1
   3  14   1  203337    6874   1
   4  14   1   46341    3274   1
   5  14   1  194522    9127   1
   6  14   1    4577    1595   1
   7  14   1   34278    4927   1
   8  14   1    7807    6281   1
   9  14   1   40305   22730   1
  -8  15   1  129624   17647   1
  -7  15   1    -413    1964   1
  -6  15   1    2723    1631   1
  -5  15   1   31942    3232   1
  -4  15   1  426639   12912   1
  -3  15   1   12601    1665   1
   2 -15   1    1051     742  -2
  -2  15   1    1051     742   1
   1 -15   1  114872    4662  -2
  -1  15   1  114872    4662   1
   0 -15   1  912318   22163  -2
   0  15   1  912318   22163   1
  -1 -15   1   45367    2639  -2
   1  15   1   45367    2639   1
  -2 -15   1    1861    1008  -2
   2  15   1    1861    1008   1
   3  15   1   44717    3048   1
   4  15   1  463174   12884   1
   5  15   1    3714    1430   1
   6  15   1    2172    1951   1
   7  15   1    7259    2280   1
   8  15   1  194994   18021   1
  -8  16   1    3974    4204   1
  -7  16   1   57074    5564   1
  -6  16   1   48390    4542   1
  -5  16   1   67305    4853   1
  -4  16   1     741    1339   1
  -3  16   1  256756    8946   1
   2 -16   1  128291    6207  -2
  -2  16   1  128291    6207   1
   1 -16   1  379131   10276  -2
  -1  16   1  379131   10276   1
   0 -16   1   13473    1606  -2
   0  16   1   13473    1606   1
  -1 -16   1  435530   10702  -2
   1  16   1  435530   10702   1
  -2 -16   1   70582    4218  -2
   2  16   1   70582    4218   1
   3  16   1  281671    8706   1
   4  16   1     693    1172   1
   5  16   1  206290   10694   1
   6  16   1    1633    1575   1
   7  16   1   84753    6908   1
   8  16   1    5372    4410   1
  -8  17   1   31882   10029   1
  -7  17   1    1657    2012   1
  -6  17   1   56527    5892   1
  -5  17   1    6129    1935   1
  -4  17   1  225780   10083   1
  -3  17   1   17346    2694   1
   2 -17   1  358704   10346  -2
  -2  17   1  358704   10346   1
   1 -17   1   36346    2512  -2
  -1  17   1   36346    2512   1
   0 -17   1  651134   18283  -2
   0  17   1  651134   18283   1
  -1 -17   1   19900    1924  -2
   1  17   1   19900    1924   1
  -2 -17   1  385373   10544  -2
   2  17   1  385373   10544   1
   3  17   1    3667    1152   1
   4  17   1  317056   11833   1
   5  17   1    -993    1324   1
   6  17   1  150232    9109   1
   7  17   1    7056    2604   1
   8  17   1   95382   11141   1
  -8  18   1    6896    6109   1
  -7  18   1   79316    6871   1
  -6  18   1   31139    4029   1
  -5  18   1   38852    4145   1
  -4  18   1    1636    1383   1
  -3  18   1  228342    7973   1
   2 -18   1   85641    5235  -2
  -2  18   1   85641    5235   1
   1 -18   1  305278   16499  -2
  -1  18   1  305278   16499   1
   0 -18   1    2651     995  -2
   0  18   1    2651     995   1
  -1 -18   1  317640    9474  -2
   1  18   1  317640    9474   1
  -2 -18   1   71813    3971  -2
   2  18   1   71813    3971   1
   3  18   1  224307    8714   1
   4  18   1    2622    1416   1
   5  18   1  107340    7229   1
   6  18   1    6022    2409   1
   7  18   1   94644    7834   1
   8  18   1    9837    3831   1
  -8  19   1   15216    7704   1
  -7  19   1   20879    4142   1
  -6  19   1  172523   11112   1
  -5  19   1   14285    2746   1
  -4  19   1   11749    2010   1
  -3  19   1  154620    6828   1
   2 -19   1  732746   24149  -2
  -2  19   1  732746   24149   1
   1 -19   1  109218    7340  -2
  -1  19   1  109218    7340   1
   0 -19   1   88261    5152  -2
   0  19   1   88261    5152   1
  -1 -19   1  154831    7254  -2
   1  19   1  154831    7254   1
  -2 -19   1  826000   20757  -2
   2  19   1  826000   20757   1
   3  19   1   14120    2894   1
   4  19   1   55240    4737   1
   5  19   1   22434    3890   1
   6  19   1  318689   16344   1
   7  19   1    8118    6470   1
   8  19   1   17564    5571   1
  -7  20   1   21830    4035   1
  -6  20   1     -52    2379   1
  -5  20   1   18773    3204   1
  -4  20   1    5109    1859   1
  -3  20   1  122825    5968   1
   2 -20   1    2104    1149  -2
  -2  20   1    2104    1149   1
   1 -20   1  251437   11252  -2
  -1  20   1  251437   11252   1
   0 -20   1    1016     962  -2
   0  20   1    1016     962   1
  -1 -20   1  259529   10052  -2
   1  20   1  259529   10052   1
  -2 -20   1    4385    1713  -2
   2  20   1    4385    1713   1
   3  20   1  254278   10323   1
   4  20   1     583    1644   1
   5  20   1  106204    7832   1
   6  20   1    8112    3117   1
   7  20   1  126520   12800   1
  -7  21   1   13266    5929   1
  -6  21   1  132172    9591   1
  -5  21   1    2115    2165   1
  -4  21   1    2329    2197   1
  -3  21   1   32030    3183   1
   2 -21   1  434830   13865  -2
  -2  21   1  434830   13865   1
   1 -21   1   23069    2209  -2
  -1  21   1   23069    2209   1
   0 -21   1    7490    1665  -2
   0  21   1    7490    1665   1
  -1 -21   1   35587    3378  -2
   1  21   1   35587    3378   1
  -2 -21   1  508466   14868  -2
   2  21   1  508466   14868   1
   3  21   1   28499    3124   1
   4  21   1   -1358    1561   1
   5  21   1    2048    1856   1
   6  21   1  259299   15361   1
   7  21   1   29027    7379   1
  -7  22   1   25449    5392   1
  -6  22   1    4126    2627   1
  -5  22   1   64917    6617   1
  -4  22   1   13396    2821   1
  -3  22   1  118427    6762   1
   2 -22   1   -1085    1085  -2
  -2  22   1   -1085    1085   1
   1 -22   1  334929   15389  -2
  -1  22   1  334929   15389   1
   0 -22   1   12436    2219  -2
   0  22   1   12436    2219   1
  -1 -22   1  304385   10844  -2
   1  22   1  304385   10844   1
  -2 -22   1    -102    1516  -2
   2  22   1    -102    1516   1
   3  22   1  242446   11415   1
   4  22   1     519    1701   1
   5  22   1  123890    8514   1
   6  22   1    5881    9823   1
   7  22   1   79112   11019   1
  -7  23   1    8443    8162   1
  -6  23   1   81450    8553   1
  -5  23   1    1759    2642   1
  -4  23   1   22907    3795   1
  -3  23   1   29057    3471   1
   2 -23   1  396398   14922  -2
  -2  23   1  396398   14922   1
   1 -23   1   31049    3227  -2
  -1  23   1   31049    3227   1
   0 -23   1  183686    8990  -2
   0  23   1  183686    8990   1
  -1 -23   1   53256    4325  -2
   1  23   1   53256    4325   1
  -2 -23   1  463768   15777  -2
   2  23   1  463768   15777   1
   3  23   1    -185    1541   1
   4  23   1  115954    8106   1
   5  23   1   14633    2897   1
   6  23   1  242131   19847   1
   7  23   1    2666    3250   1
  -6  24   1   18560    4676   1
  -5  24   1   58529    6258   1
  -4  24   1    2941    2281   1
  -3  24   1   31123    3496   1
   2 -24   1   27380    3247  -2
  -2  24   1   27380    3247   1
   1 -24   1  152798   11233  -2
  -1  24   1  152798   11233   1
   0 -24   1     417    1434  -2
   0  24   1     417    1434   1
  -1 -24   1  137819    8850  -2
   1  24   1  137819    8850   1
  -2 -24   1   13288    2199  -2
   2  24   1   13288    2199   1
   3  24   1  105112    7256   1
   4  24   1    -994    2007   1
   5  24   1  118198   10438   1
   6  24   1    1246    3281   1
  -6  25   1    7288    5446   1
  -5  25   1    6332    2670   1
  -4  25   1  117674    9190   1
  -3  25   1    1770    2574   1
   2 -25   1   65651    5777  -2
  -2  25   1   65651    5777   1
   1 -25   1    8908    2012  -2
  -1  25   1    8908    2012   1
   0 -25   1  380745   16657  -2
   0  25   1  380745   16657   1
  -1 -25   1    7113    2038  -2
   1  25   1    7113    2038   1
  -2 -25   1   83972    5956  -2
   2  25   1   83972    5956   1
   3  25   1    -725    1697   1
   4  25   1  194797   12274   1
   5  25   1    8515    3357   1
   6  25   1   45289    7807   1
  -6  26   1   17175    6466   1
  -5  26   1   59305    8868   1
  -4  26   1   -1818    2850   1
  -3  26   1   54925    6207   1
   2 -26   1   24714    3852  -2
  -2  26   1   24714    3852   1
   1 -26   1  217522   19497  -2
  -1  26   1  217522   19497   1
   0 -26   1    1659    1797  -2
   0  26   1    1659    1797   1
  -1 -26   1  201970   10733  -2
   1  26   1  201970   10733   1
  -2 -26   1   14108    3400  -2
   2  26   1   14108    3400   1
   3  26   1  123579    9886   1
   4  26   1   -1377    2703   1
   5  26   1  122709   12204   1
  -5  27   1   13277    6253   1
  -4  27   1  136371   13200   1
  -3  27   1    5230    3508   1
   2 -27   1    1363    2118  -2
  -2  27   1    1363    2118   1
   1 -27   1   42165    5229  -2
  -1  27   1   42165    5229   1
   0 -27   1  441775   18897  -2
   0  27   1  441775   18897   1
  -1 -27   1   24256    3481  -2
   1  27   1   24256    3481   1
  -2 -27   1    6027    2419  -2
   2  27   1    6027    2419   1
   3  27   1   19769    3978   1
   4  27   1  245976   16186   1
   5  27   1    5526    5668   1
  -5  28   1   35053   11218   1
  -4  28   1   -5762    6292   1
  -3  28   1   48445    6618   1
   2 -28   1    4931    3241  -2
  -2  28   1    4931    3241   1
   1 -28   1  119756   11011  -2
  -1  28   1  119756   11011   1
   0 -28   1    6522    3832  -2
   0  28   1    6522    3832   1
  -1 -28   1  138530    9965  -2
   1  28   1  138530    9965   1
  -2 -28   1    2206    3217  -2
   2  28   1    2206    3217   1
   3  28   1   81973    8847   1
   4  28   1    3254    3864   1
   5  28   1   96787   16972   1
  -4  29   1  106818   24869   1
  -3  29   1   -3960    3960   1
   2 -29   1   18658    4222  -2
  -2  29   1   18658    4222   1
   1 -29   1   21006    4036  -2
  -1  29   1   21006    4036   1
   0 -29   1  323090   17743  -2
   0  29   1  323090   17743   1
  -1 -29   1   14092    2988  -2
   1  29   1   14092    2988   1
  -2 -29   1   20887    4690  -2
   2  29   1   20887    4690   1
   3  29   1   18317    7435   1
   4  29   1  182884   31313   1
  -3  30   1   77143   15728   1
   2 -30   1    4415    3229  -2
  -2  30   1    4415    3229   1
   1 -30   1   74139    7857  -2
  -1  30   1   74139    7857   1
   0 -30   1   52762    6619  -2
   0  30   1   52762    6619   1
  -1 -30   1  106639   11843  -2
   1  30   1  106639   11843   1
  -2 -30   1    8254    7248  -2
   2  30   1    8254    7248   1
   3  30   1   64745   11214   1
  -3  31   1   19391   14704   1
   2 -31   1   62227   12357  -2
  -2  31   1   62227   12357   1
   1 -31   1   35210    6577  -2
  -1  31   1   35210    6577   1
   0 -31   1   79012    9322  -2
   0  31   1   79012    9322   1
  -1 -31   1   30741    7462  -2
   1  31   1   30741    7462   1
  -2 -31   1   55538   12717  -2
   2  31   1   55538   12717   1
   3  31   1    4335   22320   1
   2 -32   1   16813   15700  -2
  -2  32   1   16813   15700   1
   1 -32   1   89882   13259  -2
  -1  32   1   89882   13259   1
   0 -32   1    8841    5152  -2
   0  32   1    8841    5152   1
  -1 -32   1   96720   13367  -2
   1  32   1   96720   13367   1
  -2 -32   1   16579   24429  -2
   2  32   1   16579   24429   1
  -8   0   2   77302    7584   1
  -6   0   2   13995    2982   1
  -4   0   2  411631   16281   1
   2   0   2  140850    5443  -2
  -2   0   2  140850    5443   1
   0   0   2 2450409   65696  -2
   0   0   2 2450409   65696   1
  -2   0   2   20883    2196  -2
   2   0   2   20883    2196   1
   4   0   2 1082598   32927   1
   6   0   2    5626    2026   1
   8   0   2  333138   21990   1
  -9   1   2   36525    5118   1
  -8   1   2    5025    2270   1
  -7   1   2   69747    4751   1
  -6   1   2   12069    2058   1
  -5   1   2  134158    4975   1
  -4   1   2   42550    2148   1
  -3   1   2  207125    5507   1
   2  -1   2   25394    1327  -2
  -2   1   2   25394    1327   1
   1  -1   2  269391    5911  -2
  -1   1   2  269391    5911   1
   0  -1   2   83183    2703  -2
   0   1   2   83183    2703   1
  -1  -1   2  318032    7014  -2
   1   1   2  318032    7014   1
  -2  -1   2   15887    1127  -2
   2   1   2   15887    1127   1
   3   1   2  103934    3807   1
   4   1   2    9631     924   1
   5   1   2  240070    7319   1
   6   1   2    1655    1116   1
   7   1   2   78309    5491   1
   8   1   2    1991    2027   1
   9   1   2  132025   11101   1
  -9   2   2    1519    2458   1
  -8   2   2   39359    3811   1
  -7   2   2    9814    2038   1
  -6   2   2    5084    1564   1
  -5   2   2   32249    2364   1
  -4   2   2  137967    4750   1
  -3   2   2   82166    3310   1
   2  -2   2  170367    4458  -2
  -2   2   2  170367    4458   1
   1  -2   2  267016    5742  -2
  -1   2   2  267016    5742   1
   0  -2   2  386308    7806  -2
   0   2   2  386308    7806   1
  -1  -2   2  192399    4844  -2
   1   2   2  192399    4844   1
  -2  -2   2   57806    2663  -2
   2   2   2   57806    2663   1
   3   2   2   65014    2485   1
   4   2   2  388890    9171   1
   5   2   2    1809     812   1
   6   2   2   11801    1820   1
   7   2   2    2932    1374   1
   8   2   2  226560   12830   1
   9   2   2    3652    2777   1
  -9   3   2   27647    4680   1
  -8   3   2   21888    3142   1
  -7   3   2   41905    3697   1
  -6   3   2  106318    5719   1
  -5   3   2   58587    3208   1
  -4   3   2  144654    5009   1
  -3   3   2  144014    4782   1
   2  -3   2  131000    3683  -2
  -2   3   2  131000    3683   1
   1  -3   2  200082    4802  -2
  -1   3   2  200082    4802   1
   0  -3   2  481818   10290  -2
   0   3   2  481818   10290   1
  -1  -3   2  262187    6046  -2
   1   3   2  262187    6046   1
  -2  -3   2   22567    1411  -2
   2   3   2   22567    1411   1
   3   3   2  264184    6440   1
   4   3   2  119169    4664   1
   5   3   2  239135    7316   1
   6   3   2     797    1097   1
   7   3   2  154868    8517   1
   8   3   2    9452    2484   1
   9   3   2   90553   11815   1
  -9   4   2    1654    2512   1
  -8   4   2   18987    2841   1
  -7   4   2    1033    1383   1
  -6   4   2   83714    4922   1
  -5   4   2    9866    1338   1
  -4   4   2   42815    2510   1
  -3   4   2   71135    3167   1
   2  -4   2  331636   10676  -2
  -2   4   2  331636   10676   1
   1  -4   2  306305    7216  -2
  -1   4   2  306305    7216   1
   0  -4   2   58214    2550  -2
   0   4   2   58214    2550   1
  -1  -4   2  325625    7109  -2
   1   4   2  325625    7109   1
  -2  -4   2  418284    9771  -2
   2   4   2  418284    9771   1
   3   4   2   92692    3167   1
   4   4   2  107425    4501   1
   5   4   2   37622    2685   1
   6   4   2  224628    8678   1
   7   4   2    4587    1530   1
   8   4   2   57470    5837   1
   9   4   2     600    2906   1
  -9   5   2   26387    4175   1
  -8   5   2   10591    2595   1
  -7   5   2   97598    6564   1
  -6   5   2   61400    4194   1
  -5   5   2  115953    4875   1
  -4   5   2   55081    2894   1
  -3   5   2  270982    8115   1
   2  -5   2  122893    3384  -2
  -2   5   2  122893    3384   1
   1  -5   2  285661    6652  -2
  -1   5   2  285661    6652   1
   0  -5   2  214699    5072  -2
   0   5   2  214699    5072   1
  -1  -5   2  238837    5443  -2
   1   5   2  238837    5443   1
  -2  -5   2   22094    2363  -2
   2   5   2   22094    2363   1
   3   5   2  306770    7277   1
   4   5   2   86098    3967   1
   5   5   2  131479    5589   1
   6   5   2    3519    1337   1
   7   5   2  184186    9560   1
   8   5   2   19718    3384   1
   9   5   2   40870    5600   1
  -9   6   2    1721    2593   1
  -8   6   2    1397    2962   1
  -7   6   2    4566    1859   1
  -6   6   2  147980    6994   1
  -5   6   2     322     852   1
  -4   6   2   44679    2796   1
  -3   6   2    5162     919   1
   2  -6   2  714961   29806  -2
  -2   6   2  714961   29806   1
   1  -6   2   32788    1298  -2
  -1   6   2   32788    1298   1
   0  -6   2  174277    4388  -2
   0   6   2  174277    4388   1
  -1  -6   2   21961    1395  -2
   1   6   2   21961    1395   1
  -2  -6   2 1070660   22568  -2
   2   6   2 1070660   22568   1
   3   6   2   34463    1844   1
   4   6   2     796     747   1
   5   6   2    5317    1132   1
   6   6   2  469404   15318   1
   7   6   2   13150    2376   1
   8   6   2    3564    2019   1
   9   6   2    5650    3671   1
  -9   7   2   31040    4551   1
  -8   7   2    5441    4116   1
  -7   7   2   73898    5761   1
  -6   7   2    1953    1690   1
  -5   7   2  108274    4999   1
  -4   7   2    5648    1028   1
  -3   7   2  149084    5168   1
   2  -7   2   11199    1776  -2
  -2   7   2   11199    1776   1
   1  -7   2  194091    4701  -2
  -1   7   2  194091    4701   1
   0  -7   2   48424    1832  -2
   0   7   2   48424    1832   1
  -1  -7   2  127584    4945  -2
   1   7   2  127584    4945   1
  -2  -7   2   60969    2512  -2
   2   7   2   60969    2512   1
   3   7   2  202114    5608   1
   4   7   2   58643    3191   1
   5   7   2   59280    3675   1
   6   7   2   29232    3614   1
   7   7   2  156868    8668   1
   8   7   2   11321    4098   1
   9   7   2   22884    8795   1
  -9   8   2    4344    4475   1
  -8   8   2    2194    2807   1
  -7   8   2    7890    2871   1
  -6   8   2  239446   10868   1
  -5   8   2    1058    1082   1
  -4   8   2    3785     875   1
  -3   8   2   10885    1092   1
   2  -8   2 1185991   36966  -2
  -2   8   2 1185991   36966   1
   1  -8   2   39602    1769  -2
  -1   8   2   39602    1769   1
   0  -8   2   24683    1389  -2
   0   8   2   24683    1389   1
  -1  -8   2   15385    1594  -2
   1   8   2   15385    1594   1
  -2  -8   2 1410613   28513  -2
   2   8   2 1410613   28513   1
   3   8   2   72814    3187   1
   4   8   2   21049    1818   1
   5   8   2    4260    1342   1
   6   8   2  493599   17119   1
   7   8   2   17849    2700   1
   8   8   2   10395    3172   1
   9   8   2     860    5638   1
  -9   9   2   49590    8650   1
  -8   9   2   37721    4841   1
  -7   9   2   45039    5302   1
  -6   9   2   24789    2859   1
  -5   9   2  157885    6641   1
  -4   9   2   66759    3438   1
  -3   9   2  173823    5913   1
   2  -9   2  206580    5874  -2
  -2   9   2  206580    5874   1
   1  -9   2  376508    9115  -2
  -1   9   2  376508    9115   1
   0  -9   2    8534     925  -2
   0   9   2    8534     925   1
  -1  -9   2  299256    8198  -2
   1   9   2  299256    8198   1
  -2  -9   2  219240    5759  -2
   2   9   2  219240    5759   1
   3   9   2  265939    6666   1
   4   9   2   12966    1443   1
   5   9   2  117726    6030   1
   6   9   2   50044    5113   1
   7   9   2  129257    9425   1
   8   9   2    6478    2684   1
   9   9   2   45928   12345   1
  -9  10   2    9880    4834   1
  -8  10   2   32600    4629   1
  -7  10   2    4573    2342   1
  -6  10   2   97349    6078   1
  -5  10   2    5247    1436   1
  -4  10   2  142010    6234   1
  -3  10   2    9641    1031   1
   2 -10   2  407907   10017  -2
  -2  10   2  407907   10017   1
   1 -10   2    3107     689  -2
  -1  10   2    3107     689   1
   0 -10   2  406383    9423  -2
   0  10   2  406383    9423   1
  -1 -10   2    2419     622  -2
   1  10   2    2419     622   1
  -2 -10   2  440480    9855  -2
   2  10   2  440480    9855   1
   3  10   2   39660    2486   1
   4  10   2  173616    7852   1
   5  10   2   13097    2280   1
   6  10   2  174530    8531   1
   7  10   2   10749    2438   1
   8  10   2   54256    5280   1
   9  10   2    7808    6033   1
  -9  11   2   52839    8820   1
  -8  11   2   58245    6000   1
  -7  11   2   29614    4166   1
  -6  11   2   22994    3168   1
  -5  11   2  153616    7068   1
  -4  11   2  112864    4959   1
  -3  11   2  124767    4515   1
   2 -11   2  130824    4547  -2
  -2  11   2  130824    4547   1
   1 -11   2  278876    7136  -2
  -1  11   2  278876    7136   1
   0 -11   2  100388    4031  -2
   0  11   2  100388    4031   1
  -1 -11   2  245867    8245  -2
   1  11   2  245867    8245   1
  -2 -11   2  169035    5060  -2
   2  11   2  169035    5060   1
   3  11   2  181373    6042   1
   4  11   2    5431    1121   1
   5  11   2  147126    6790   1
   6  11   2   69390    4874   1
   7  11   2   60475    5906   1
   8  11   2    4180    2397   1
   9  11   2   58334   14136   1
  -9  12   2   11460    4698   1
  -8  12   2   78041    7348   1
  -7  12   2    2032    2160   1
  -6  12   2    7437    2016   1
  -5  12   2    4362    1471   1
  -4  12   2  367008   10568   1
  -3  12   2   17175    1488   1
   2 -12   2    7567    1023  -2
  -2  12   2    7567    1023   1
   1 -12   2   71010    2959  -2
  -1  12   2   71010    2959   1
   0 -12   2  969946   21741  -2
   0  12   2  969946   21741   1
  -1 -12   2  128436    4435  -2
   1  12   2  128436    4435   1
  -2 -12   2   14077    1431  -2
   2  12   2   14077    1431   1
   3  12   2   41396    2696   1
   4  12   2  458115   12991   1
   5  12   2   50323    3671   1
   6  12   2   11399    2373   1
   7  12   2    4304    2040   1
   8  12   2  145876    9918   1
   9  12   2    5369   12027   1
  -9  13   2   26824    7886   1
  -8  13   2   12756    3344   1
  -7  13   2   46677    7402   1
  -6  13   2    -345    1501   1
  -5  13   2  146444    8073   1
  -4  13   2   29859    2595   1
  -3  13   2  204119    6398   1
   2 -13   2   35470    2960  -2
  -2  13   2   35470    2960   1
   1 -13   2  297848    7748  -2
  -1  13   2  297848    7748   1
   0 -13   2    2538     817  -2
   0  13   2    2538     817   1
  -1 -13   2  304046    7759  -2
   1  13   2  304046    7759   1
  -2 -13   2  148019    6375  -2
   2  13   2  148019    6375   1
   3  13   2  141209    5280   1
   4  13   2   41117    3215   1
   5  13   2  188074    8506   1
   6  13   2   93349    6674   1
   7  13   2   33130    4277   1
   8  13   2   10414    2782   1
  -8  14   2  155120   14369   1
  -7  14   2    1605    2216   1
  -6  14   2   40249    4131   1
  -5  14   2     550    1437   1
  -4  14   2  824294   23212   1
  -3  14   2   76984    3731   1
   2 -14   2  177021    6365  -2
  -2  14   2  177021    6365   1
   1 -14   2  142466    5427  -2
  -1  14   2  142466    5427   1
   0 -14   2 2609221   55730  -2
   0  14   2 2609221   55730   1
  -1 -14   2  241875    7364  -2
   1  14   2  241875    7364   1
  -2 -14   2  179199    6127  -2
   2  14   2  179199    6127   1
   3  14   2   34784    2756   1
   4  14   2  992676   26415   1
   5  14   2  103830    6168   1
   6  14   2   18456    2764   1
   7  14   2    1502    1994   1
   8  14   2  265484   16652   1
  -8  15   2    4293    7105   1
  -7  15   2  103627    7200   1
  -6  15   2   32570    3610   1
  -5  15   2  130113    7595   1
  -4  15   2    4465    1780   1
  -3  15   2  298681    9075   1
   2 -15   2   19980    1825  -2
  -2  15   2   19980    1825   1
   1 -15   2  285816    7731  -2
  -1  15   2  285816    7731   1
   0 -15   2   54387    3005  -2
   0  15   2   54387    3005   1
  -1 -15   2  325351    9124  -2
   1  15   2  325351    9124   1
  -2 -15   2     656    1479  -2
   2  15   2     656    1479   1
   3  15   2   91138    4996   1
   4  15   2   19832    2611   1
   5  15   2  110922    6795   1
   6  15   2    6376    2085   1
   7  15   2   15508    3222   1
   8  15   2    -117    5559   1
  -8  16   2   75129   11861   1
  -7  16   2   16222    2734   1
  -6  16   2   24225    3271   1
  -5  16   2   39968    4154   1
  -4  16   2  248120    9775   1
  -3  16   2   27933    2334   1
   2 -16   2   96928    4275  -2
  -2  16   2   96928    4275   1
   1 -16   2   84956    4186  -2
  -1  16   2   84956    4186   1
   0 -16   2  698007   15999  -2
   0  16   2  698007   15999   1
  -1 -16   2   30926    2273  -2
   1  16   2   30926    2273   1
  -2 -16   2   93077    4895  -2
   2  16   2   93077    4895   1
   3  16   2   23207    2507   1
   4  16   2  302775   11157   1
   5  16   2    1704    1684   1
   6  16   2   22433    3264   1
   7  16   2    1045    2132   1
   8  16   2   70635    7347   1
  -8  17   2   18068    5954   1
  -7  17   2   87785    6634   1
  -6  17   2   74759    5637   1
  -5  17   2   46096    4333   1
  -4  17   2   39792    3701   1
  -3  17   2  242437    8878   1
   2 -17   2   51387    3485  -2
  -2  17   2   51387    3485   1
   1 -17   2  258693    7723  -2
  -1  17   2  258693    7723   1
   0 -17   2  177774    6117  -2
   0  17   2  177774    6117   1
  -1 -17   2  322981   10006  -2
   1  17   2  322981   10006   1
  -2 -17   2    4086    1292  -2
   2  17   2    4086    1292   1
   3  17   2  174661    7398   1
   4  17   2  107061    6517   1
   5  17   2  129513    8223   1
   6  17   2    6870    3024   1
   7  17   2   54833    6223   1
   8  17   2    9938    4468   1
  -8  18   2   53771    9727   1
  -7  18   2      81    2032   1
  -6  18   2  244710   12303   1
  -5  18   2    8630    2332   1
  -4  18   2  195459   10127   1
  -3  18   2   25640    2754   1
   2 -18   2  723855   18365  -2
  -2  18   2  723855   18365   1
   1 -18   2  132616    5447  -2
  -1  18   2  132616    5447   1
   0 -18   2  349593   10808  -2
   0  18   2  349593   10808   1
  -1 -18   2  134662    6423  -2
   1  18   2  134662    6423   1
  -2 -18   2  629602   16334  -2
   2  18   2  629602   16334   1
   3  18   2   99916    5724   1
   4  18   2  107394    6716   1
   5  18   2   27437    5021   1
   6  18   2  150837    9466   1
   7  18   2   16478    3515   1
   8  18   2   18782    5380   1
  -7  19   2  117370    9668   1
  -6  19   2   31168    4181   1
  -5  19   2   99887    9749   1
  -4  19   2    3929    1939   1
  -3  19   2  279463   11325   1
   2 -19   2   61819    4321  -2
  -2  19   2   61819    4321   1
   1 -19   2  308151    8987  -2
  -1  19   2  308151    8987   1
   0 -19   2   32898    2843  -2
   0  19   2   32898    2843   1
  -1 -19   2  316849   10488  -2
   1  19   2  316849   10488   1
  -2 -19   2   15273    2006  -2
   2  19   2   15273    2006   1
   3  19   2  196147    8956   1
   4  19   2   34915    3566   1
   5  19   2   54508    5040   1
   6  19   2    1652    2546   1
   7  19   2   59704    7801   1
  -7  20   2    4899    2778   1
  -6  20   2  232105   21002   1
  -5  20   2    3540    2174   1
  -4  20   2   41916    4278   1
  -3  20   2    5978    2102   1
   2 -20   2  868459   23537  -2
  -2  20   2  868459   23537   1
   1 -20   2   40243    3322  -2
  -1  20   2   40243    3322   1
   0 -20   2  117188    6229  -2
   0  20   2  117188    6229   1
  -1 -20   2   16832    2197  -2
   1  20   2   16832    2197   1
  -2 -20   2  920904   24093  -2
   2  20   2  920904   24093   1
   3  20   2   36439    3749   1
   4  20   2   24665    3195   1
   5  20   2    1991    2003   1
   6  20   2  273812   14612   1
   7  20   2   11546    4993   1
  -7  21   2   71115   10751   1
  -6  21   2    2349    2142   1
  -5  21   2  131285    9860   1
  -4  21   2    3471    3467   1
  -3  21   2  172180    9068   1
   2 -21   2     640    1458  -2
  -2  21   2     640    1458   1
   1 -21   2  272888   10166  -2
  -1  21   2  272888   10166   1
   0 -21   2    1722    1251  -2
   0  21   2    1722    1251   1
  -1 -21   2  220180    9313  -2
   1  21   2  220180    9313   1
  -2 -21   2   -1422    1422  -2
   2  21   2   -1422    1422   1
   3  21   2  155884    8803   1
   4  21   2    3611    2129   1
   5  21   2   33685    4253   1
   6  21   2   -2434    3467   1
   7  21   2   39723    8313   1
  -7  22   2    3350    5048   1
  -6  22   2  193044   16003   1
  -5  22   2   -1303    1957   1
  -4  22   2   55785    5243   1
  -3  22   2    6207    2168   1
   2 -22   2  571070   18555  -2
  -2  22   2  571070   18555   1
   1 -22   2   18385    2741  -2
  -1  22   2   18385    2741   1
   0 -22   2   97259    6278  -2
   0  22   2   97259    6278   1
  -1 -22   2   10385    2100  -2
   1  22   2   10385    2100   1
  -2 -22   2  527418   19761  -2
   2  22   2  527418   19761   1
   3  22   2   28824    5306   1
   4  22   2   13042    2452   1
   5  22   2    3706    2261   1
   6  22   2  139512   11752   1
   7  22   2    5827    6511   1
  -6  23   2    6220    3996   1
  -5  23   2  172769   11885   1
  -4  23   2   33221    4514   1
  -3  23   2  126056    7980   1
   2 -23   2   18949    2747  -2
  -2  23   2   18949    2747   1
   1 -23   2  341741   15406  -2
  -1  23   2  341741   15406   1
   0 -23   2   24606    3037  -2
   0  23   2   24606    3037   1
  -1 -23   2  277696   11084  -2
   1  23   2  277696   11084   1
  -2 -23   2   17869    2983  -2
   2  23   2   17869    2983   1
   3  23   2  184536    9997   1
   4  23   2    1218    1887   1
   5  23   2   57755    5565   1
   6  23   2    8592    2751   1
  -6  24   2  110231   16216   1
  -5  24   2    1934    3396   1
  -4  24   2  206971   12354   1
  -3  24   2    1739    1925   1
   2 -24   2  291127   13492  -2
  -2  24   2  291127   13492   1
   1 -24   2    -846    1690  -2
  -1  24   2    -846    1690   1
   0 -24   2  403017   15832  -2
   0  24   2  403017   15832   1
  -1 -24   2     523    1409  -2
   1  24   2     523    1409   1
  -2 -24   2  224000   11637  -2
   2  24   2  224000   11637   1
   3  24   2     437    1729   1
   4  24   2  126905    9043   1
   5  24   2     819    2174   1
   6  24   2   54176    6482   1
  -6  25   2   10312    4744   1
  -5  25   2  146756   14322   1
  -4  25   2   46766    6263   1
  -3  25   2  101027    7264   1
   2 -25   2    1233    2380  -2
  -2  25   2    1233    2380   1
   1 -25   2  270739   12986  -2
  -1  25   2  270739   12986   1
   0 -25   2   82926    6572  -2
   0  25   2   82926    6572   1
  -1 -25   2  225098   13691  -2
   1  25   2  225098   13691   1
  -2 -25   2    1129    1654  -2
   2  25   2    1129    1654   1
   3  25   2  116618    8594   1
   4  25   2   16513    3763   1
   5  25   2   63376    5910   1
   6  25   2    1940    4135   1
  -5  26   2    3460    5293   1
  -4  26   2  188020   13157   1
  -3  26   2    5579    3365   1
   2 -26   2   10698    2962  -2
  -2  26   2   10698    2962   1
   1 -26   2   10244    2499  -2
  -1  26   2   10244    2499   1
   0 -26   2  372870   16763  -2
   0  26   2  372870   16763   1
  -1 -26   2   11249    2819  -2
   1  26   2   11249    2819   1
  -2 -26   2   13385    2330  -2
   2  26   2   13385    2330   1
   3  26   2   10268    2668   1
   4  26   2  143057    9790   1
   5  26   2    7865    4688   1
  -5  27   2  116736   20097   1
  -4  27   2    5073    4307   1
  -3  27   2  111152   10261   1
   2 -27   2     953    2621  -2
  -2  27   2     953    2621   1
   1 -27   2  193232   11798  -2
  -1  27   2  193232   11798   1
   0 -27   2   10110    2711  -2
   0  27   2   10110    2711   1
  -1 -27   2  206652   12387  -2
   1  27   2  206652   12387   1
  -2 -27   2    1314    1978  -2
   2  27   2    1314    1978   1
   3  27   2   81507    7249   1
   4  27   2    2662    2477   1
   5  27   2   56483   13250   1
  -4  28   2  211074   21682   1
  -3  28   2   26323    6361   1
   2 -28   2   24705    4831  -2
  -2  28   2   24705    4831   1
   1 -28   2   18597    4074  -2
  -1  28   2   18597    4074   1
   0 -28   2  437798   18162  -2
   0  28   2  437798   18162   1
  -1 -28   2   47776    6258  -2
   1  28   2   47776    6258   1
  -2 -28   2   15777    5150  -2
   2  28   2   15777    5150   1
   3  28   2    4187    4262   1
   4  28   2  183272   14484   1
  -4  29   2    3146    5955   1
  -3  29   2  158376   18803   1
   2 -29   2   29312    5526  -2
  -2  29   2   29312    5526   1
   1 -29   2  171467   11502  -2
  -1  29   2  171467   11502   1
   0 -29   2   -1204    3036  -2
   0  29   2   -1204    3036   1
  -1 -29   2  185294   11987  -2
   1  29   2  185294   11987   1
  -2 -29   2   19748    4654  -2
   2  29   2   19748    4654   1
   3  29   2   59132   16448   1
   4  29   2   -3385   12215   1
  -3  30   2   11866    9208   1
   2 -30   2   74779    9645  -2
  -2  30   2   74779    9645   1
   1 -30   2   31848    8725  -2
  -1  30   2   31848    8725   1
   0 -30   2  223656   18091  -2
   0  30   2  223656   18091   1
  -1 -30   2   31704    5919  -2
   1  30   2   31704    5919   1
  -2 -30   2   58067    9598  -2
   2  30   2   58067    9598   1
   3  30   2   36316    8703   1
   2 -31   2   21624    7760  -2
  -2  31   2   21624    7760   1
   1 -31   2   80771   14309  -2
  -1  31   2   80771   14309   1
   0 -31   2   13358    4885  -2
   0  31   2   13358    4885   1
  -1 -31   2  125464   26490  -2
   1  31   2  125464   26490   1
  -2 -31   2    7097    4269  -2
   2  31   2    7097    4269   1
   1 -32   2   23742    8901  -2
  -1  32   2   23742    8901   1
   0 -32   2    7746    9075  -2
   0  32   2    7746    9075   1
  -1 -32   2   -3783    3783  -2
   1  32   2   -3783    3783   1
  -9   0   3   10687    7397   1
  -7   0   3   16329    4183   1
  -5   0   3   81526    6266   1
  -3   0   3  274835   13429   1
   1   0   3  778313   23509  -2
  -1   0   3  778313   23509   1
  -1   0   3 1125322   32953  -2
   1   0   3 1125322   32953   1
   3   0   3  546963   17467   1
   5   0   3  558780   20467   1
   7   0   3  151421   10877   1
   9   0   3  136263   21957   1
  -9   1   3   -1837    3055   1
  -8   1   3   95526    6629   1
  -7   1   3     133    1453   1
  -6   1   3   61644    4216   1
  -5   1   3    2377    1143   1
  -4   1   3 1012345   31029   1
  -3   1   3   41818    2143   1
   2  -1   3  375899    8802  -2
  -2   1   3  375899    8802   1
   1  -1   3  100448    3168  -2
  -1   1   3  100448    3168   1
   0  -1   3 3406823   68514  -2
   0   1   3 3406823   68514   1
  -1  -1   3  118606    3693  -2
   1   1   3  118606    3693   1
  -2  -1   3  264708    7138  -2
   2   1   3  264708    7138   1
   3   1   3   14532    1456   1
   4   1   3 1167293   25078   1
   5   1   3   10632    1692   1
   6   1   3   62752    4409   1
   7   1   3    1613    1289   1
   8   1   3  309188   15342   1
   9   1   3    6987    4662   1
  -9   2   3    6078    4315   1
  -8   2   3   54006    4820   1
  -7   2   3   38364    4195   1
  -6   2   3   36819    3318   1
  -5   2   3  132328    6798   1
  -4   2   3  195432    6118   1
  -3   2   3  471921   13918   1
   2  -2   3  110339    3539  -2
  -2   2   3  110339    3539   1
   1  -2   3 1022708   20732  -2
  -1   2   3 1022708   20732   1
   0  -2   3  420906    9068  -2
   0   2   3  420906    9068   1
  -1  -2   3 1285106   27464  -2
   1   2   3 1285106   27464   1
  -2  -2   3   92062    3158  -2
   2   2   3   92062    3158   1
   3   2   3  561669   12715   1
   4   2   3   63130    3545   1
   5   2   3  462954   12395   1
   6   2   3   18659    3100   1
   7   2   3  153192    9680   1
   8   2   3    4301    2514   1
   9   2   3  121494   14017   1
  -9   3   3    -987    2972   1
  -8   3   3   32591    4786   1
  -7   3   3    7477    2196   1
  -6   3   3  100563    5544   1
  -5   3   3   11616    1393   1
  -4   3   3  406731   12066   1
  -3   3   3   63738    2725   1
   2  -3   3  727782   15744  -2
  -2   3   3  727782   15744   1
   1  -3   3   63020    2352  -2
  -1   3   3   63020    2352   1
   0  -3   3 1570852   31176  -2
   0   3   3 1570852   31176   1
  -1  -3   3   98801    3221  -2
   1   3   3   98801    3221   1
  -2  -3   3  724049   16147  -2
   2   3   3  724049   16147   1
   3   3   3    1665     634   1
   4   3   3  637848   14580   1
   5   3   3   13136    1680   1
   6   3   3  231728    8624   1
   7   3   3    2749    1511   1
   8   3   3  170159   10799   1
   9   3   3    5113    3962   1
  -9   4   3   14427    3515   1
  -8   4   3   63964    6835   1
  -7   4   3   71134    5733   1
  -6   4   3   44653    3420   1
  -5   4   3  161884    5964   1
  -4   4   3  288705    8044   1
  -3   4   3  463961   11327   1
   2  -4   3  102982    3393  -2
  -2   4   3  102982    3393   1
   1  -4   3  885009   18909  -2
  -1   4   3  885009   18909   1
   0  -4   3  767252   16335  -2
   0   4   3  767252   16335   1
  -1  -4   3  973451   20529  -2
   1   4   3  973451   20529   1
  -2  -4   3   87175    3359  -2
   2   4   3   87175    3359   1
   3   4   3  503896   12052   1
   4   4   3   96038    4328   1
   5   4   3  244292    7826   1
   6   4   3   37208    3615   1
   7   4   3  162508    9210   1
   8   4   3    3264    2453   1
   9   4   3   56251   15766   1
  -9   5   3    8861    4062   1
  -8   5   3   18740    3572   1
  -7   5   3    2539    1850   1
  -6   5   3  207423   11371   1
  -5   5   3   19121    1843   1
  -4   5   3  124353    5059   1
  -3   5   3  111061    5177   1
   2  -5   3 1341574   30098  -2
  -2   5   3 1341574   30098   1
   1  -5   3  452126   10272  -2
  -1   5   3  452126   10272   1
   0  -5   3  336011    8268  -2
   0   5   3  336011    8268   1
  -1  -5   3  455250    9886  -2
   1   5   3  455250    9886   1
  -2  -5   3 1297025   30139  -2
   2   5   3 1297025   30139   1
   3   5   3  185207    5545   1
   4   5   3  125868    4772   1
   5   5   3   52836    3392   1
   6   5   3  393869   12735   1
   7   5   3   21843    3223   1
   8   5   3   23221    3660   1
   9   5   3     847    5050   1
  -9   6   3   15276    5651   1
  -8   6   3   24468    4113   1
  -7   6   3   18435    3469   1
  -6   6   3    3520    1320   1
  -5   6   3   72134    3968   1
  -4   6   3  178824    5913   1
  -3   6   3  265957   14315   1
   2  -6   3   54896    2612  -2
  -2   6   3   54896    2612   1
   1  -6   3  822338   17763  -2
  -1   6   3  822338   17763   1
   0  -6   3  669940   15044  -2
   0   6   3  669940   15044   1
  -1  -6   3  860874   18438  -2
   1   6   3  860874   18438   1
  -2  -6   3   32942    1998  -2
   2   6   3   32942    1998   1
   3   6   3  840473   19112   1
   4   6   3   79159    3625   1
   5   6   3  311391    9527   1
   6   6   3    2407    1603   1
   7   6   3  290670   12601   1
   8   6   3   -1410    2076   1
   9   6   3   59025    9996   1
  -9   7   3    5726    3251   1
  -8   7   3   16346    3230   1
  -7   7   3   16560    3133   1
  -6   7   3  317438   14506   1
  -5   7   3   72356    3900   1
  -4   7   3  121369    4758   1
  -3   7   3  122360    4679   1
   2  -7   3 1851814   39784  -2
  -2   7   3 1851814   39784   1
   1  -7   3  220235    5701  -2
  -1   7   3  220235    5701   1
   0  -7   3  221855    5878  -2
   0   7   3  221855    5878   1
  -1  -7   3  151555    4323  -2
   1   7   3  151555    4323   1
  -2  -7   3 1660482   43038  -2
   2   7   3 1660482   43038   1
   3   7   3   82798    3601   1
   4   7   3   63264    3591   1
   5   7   3    -450    1264   1
   6   7   3  508310   15598   1
   7   7   3     954    1822   1
   8   7   3    3578    2546   1
   9   7   3   16441    7838   1
  -9   8   3   37089    6716   1
  -8   8   3    1211    2464   1
  -7   8   3   37631    5210   1
  -6   8   3   91150    7291   1
  -5   8   3  176337    6806   1
  -4   8   3    1245     841   1
  -3   8   3  264033   21327   1
   2  -8   3  210413    6031  -2
  -2   8   3  210413    6031   1
   1  -8   3  718955   15715  -2
  -1   8   3  718955   15715   1
   0  -8   3    -168     420  -2
   0   8   3    -168     420   1
  -1  -8   3  622307   13765  -2
   1   8   3  622307   13765   1
  -2  -8   3   82671    4280  -2
   2   8   3   82671    4280   1
   3   8   3  578395   13762   1
   4   8   3    8101    1624   1
   5   8   3  161459    7011   1
   6   8   3   -1671    1671   1
   7   8   3  189472   10931   1
   8   8   3    3056    2014   1
   9   8   3   31445   10691   1
  -9   9   3    5844    3495   1
  -8   9   3   16936    4191   1
  -7   9   3     754    2129   1
  -6   9   3  145278   11788   1
  -5   9   3    7605    1455   1
  -4   9   3   96599    4562   1
  -3   9   3    1164     733   1
   2  -9   3  618831   15009  -2
  -2   9   3  618831   15009   1
   1  -9   3   20785    1592  -2
  -1   9   3   20785    1592   1
   0  -9   3  153715    5173  -2
   0   9   3  153715    5173   1
  -1  -9   3   44446    2519  -2
   1   9   3   44446    2519   1
  -2  -9   3  612566   14952  -2
   2   9   3  612566   14952   1
   3   9   3     902     673   1
   4   9   3   83455    4403   1
   5   9   3   47521    3485   1
   6   9   3  258942   11713   1
   7   9   3    -495    1769   1
   8   9   3   18948    3203   1
   9   9   3   13146    7421   1
  -9  10   3   17081   10917   1
  -8  10   3   10220    3483   1
  -7  10   3   26320    4016   1
  -6  10   3  202553    9559   1
  -5  10   3  177687   12273   1
  -4  10   3   11123    1530   1
  -3  10   3  230432   10805   1
   2 -10   3  628213   14099  -2
  -2  10   3  628213   14099   1
   1 -10   3  605998   12689  -2
  -1  10   3  605998   12689   1
   0 -10   3    2361     822  -2
   0  10   3    2361     822   1
  -1 -10   3  544740   13376  -2
   1  10   3  544740   13376   1
  -2 -10   3  426963   18704  -2
   2  10   3  426963   18704   1
   3  10   3  387389   10039   1
   4  10   3   22618    2320   1
   5  10   3  182706    8439   1
   6  10   3   22303    3506   1
   7  10   3  123568    8330   1
   8  10   3    7706    3429   1
   9  10   3   24837   10621   1
  -9  11   3   -1401    5589   1
  -8  11   3   42552    6082   1
  -7  11   3    7207    2929   1
  -6  11   3   54475    5523   1
  -5  11   3   18604    2947   1
  -4  11   3  280693    9401   1
  -3  11   3   20982    1671   1
   2 -11   3  166822    5420  -2
  -2  11   3  166822    5420   1
   1 -11   3   25670    1681  -2
  -1  11   3   25670    1681   1
   0 -11   3  685766   15286  -2
   0  11   3  685766   15286   1
  -1 -11   3    6073    1307  -2
   1  11   3    6073    1307   1
  -2 -11   3  162705    5485  -2
   2  11   3  162705    5485   1
   3  11   3     169     780   1
   4  11   3  277057   10024   1
   5  11   3   10772    1963   1
   6  11   3   51898    4963   1
   7  11   3    2607    2201   1
   8  11   3   86135    7761   1
  -8  12   3    2812    2684   1
  -7  12   3   32157    6590   1
  -6  12   3  108283    6658   1
  -5  12   3  141401    7805   1
  -4  12   3     739    1015   1
  -3  12   3  205329    7592   1
   2 -12   3  369812    9711  -2
  -2  12   3  369812    9711   1
   1 -12   3  486964   11657  -2
  -1  12   3  486964   11657   1
   0 -12   3    -572     572  -2
   0  12   3    -572     572   1
  -1 -12   3  505083   12355  -2
   1  12   3  505083   12355   1
  -2 -12   3  273521   10133  -2
   2  12   3  273521   10133   1
   3  12   3  240626    8819   1
   4  12   3   14021    2248   1
   5  12   3  219544    9622   1
   6  12   3   12484    2230   1
   7  12   3   43618    6797   1
   8  12   3   21865    3806   1
  -8  13   3   60472    6411   1
  -7  13   3   10810    2823   1
  -6  13   3   17018    2891   1
  -5  13   3   13362    2368   1
  -4  13   3  387833   12454   1
  -3  13   3   36654    2995   1
   2 -13   3   34175    2233  -2
  -2  13   3   34175    2233   1
   1 -13   3     865     810  -2
  -1  13   3     865     810   1
   0 -13   3  962760   21850  -2
   0  13   3  962760   21850   1
  -1 -13   3    5553    1071  -2
   1  13   3    5553    1071   1
  -2 -13   3   10765    1254  -2
   2  13   3   10765    1254   1
   3  13   3    9428    1619   1
   4  13   3  413192   13782   1
   5  13   3    -256    1178   1
   6  13   3     720    1403   1
   7  13   3   12546    2874   1
   8  13   3  140008   13299   1
  -8  14   3   11598    4828   1
  -7  14   3   50507    5848   1
  -6  14   3    9521    2143   1
  -5  14   3   77063    5553   1
  -4  14   3   44987    3816   1
  -3  14   3  188918    7654   1
   2 -14   3   41829    2855  -2
  -2  14   3   41829    2855   1
   1 -14   3  248247    7159  -2
  -1  14   3  248247    7159   1
   0 -14   3   68363    3609  -2
   0  14   3   68363    3609   1
  -1 -14   3  323550    8922  -2
   1  14   3  323550    8922   1
  -2 -14   3   13623    1559  -2
   2  14   3   13623    1559   1
   3  14   3  103650    5320   1
   4  14   3    -615    1193   1
   5  14   3  173286    8670   1
   6  14   3    2966    1697   1
   7  14   3   17274    3181   1
   8  14   3    3936    6120   1
  -8  15   3   55034   10027   1
  -7  15   3   -1714    2200   1
  -6  15   3   21224    2982   1
  -5  15   3    1974    1609   1
  -4  15   3  239637    9278   1
  -3  15   3    4764    1740   1
   2 -15   3   21305    2114  -2
  -2  15   3   21305    2114   1
   1 -15   3   30536    2573  -2
  -1  15   3   30536    2573   1
   0 -15   3  452911   11538  -2
   0  15   3  452911   11538   1
  -1 -15   3   11473    1386  -2
   1  15   3   11473    1386   1
  -2 -15   3    1481    1020  -2
   2  15   3    1481    1020   1
   3  15   3   66532    4322   1
   4  15   3  205420    9313   1
   5  15   3    5943    1588   1
   6  15   3    1773    1663   1
   7  15   3   33071    4808   1
   8  15   3   75933    9999   1
  -8  16   3   42995   11498   1
  -7  16   3   51430    6917   1
  -6  16   3    4872    2076   1
  -5  16   3   28920    3286   1
  -4  16   3  200746    9335   1
  -3  16   3  210062    9330   1
   2 -16   3     616     897  -2
  -2  16   3     616     897   1
   1 -16   3  200758    6902  -2
  -1  16   3  200758    6902   1
   0 -16   3  364413   10868  -2
   0  16   3  364413   10868   1
  -1 -16   3  303391    9052  -2
   1  16   3  303391    9052   1
  -2 -16   3     239    1053  -2
   2  16   3     239    1053   1
   3  16   3  113941    5935   1
   4  16   3   52377    4221   1
   5  16   3  160066    8352   1
   6  16   3    5030    2042   1
   7  16   3   43643    4957   1
   8  16   3   11439    5657   1
  -8  17   3   42573    9547   1
  -7  17   3   36683    6505   1
  -6  17   3   60153    6359   1
  -5  17   3   79328    7144   1
  -4  17   3   96426    6129   1
  -3  17   3  201252    9698   1
   2 -17   3  152173    6432  -2
  -2  17   3  152173    6432   1
   1 -17   3  250487    8976  -2
  -1  17   3  250487    8976   1
   0 -17   3  179339    7391  -2
   0  17   3  179339    7391   1
  -1 -17   3  273130    9335  -2
   1  17   3  273130    9335   1
  -2 -17   3  105342    6904  -2
   2  17   3  105342    6904   1
   3  17   3   57500    4200   1
   4  17   3   62490    4816   1
   5  17   3   43487    4313   1
   6  17   3   36427    4374   1
   7  17   3   -2665    3518   1
   8  17   3   18373   19796   1
  -7  18   3  144829   20697   1
  -6  18   3   23561    4629   1
  -5  18   3   67828    5838   1
  -4  18   3   97120    6947   1
  -3  18   3  228456   10596   1
   2 -18   3   54425    4167  -2
  -2  18   3   54425    4167   1
   1 -18   3  130206    6653  -2
  -1  18   3  130206    6653   1
   0 -18   3  155367    6823  -2
   0  18   3  155367    6823   1
  -1 -18   3  147590    6732  -2
   1  18   3  147590    6732   1
  -2 -18   3   75742    5161  -2
   2  18   3   75742    5161   1
   3  18   3   41624    3280   1
   4  18   3   11674    2299   1
   5  18   3   15321    2792   1
   6  18   3   44180    5156   1
   7  18   3    9418    3159   1
  -7  19   3    3319    3532   1
  -6  19   3   83803    8877   1
  -5  19   3    9718    2477   1
  -4  19   3    4242    1919   1
  -3  19   3   65784    5568   1
   2 -19   3  172511    8297  -2
  -2  19   3  172511    8297   1
   1 -19   3  126781    6594  -2
  -1  19   3  126781    6594   1
   0 -19   3    1722    1267  -2
   0  19   3    1722    1267   1
  -1 -19   3  173887    7970  -2
   1  19   3  173887    7970   1
  -2 -19   3  174405    8318  -2
   2  19   3  174405    8318   1
   3  19   3   60647    4711   1
   4  19   3    1120    1913   1
   5  19   3   61933    5727   1
   6  19   3   75419    6734   1
   7  19   3    8523    3308   1
  -7  20   3   38957    8559   1
  -6  20   3   -1964    1964   1
  -5  20   3   26179    3758   1
  -4  20   3   35474    4281   1
  -3  20   3   66697    5679   1
   2 -20   3    4206    1490  -2
  -2  20   3    4206    1490   1
   1 -20   3  104798    6072  -2
  -1  20   3  104798    6072   1
   0 -20   3  115557    7094  -2
   0  20   3  115557    7094   1
  -1 -20   3   97253    5702  -2
   1  20   3   97253    5702   1
  -2 -20   3   -1121    1121  -2
   2  20   3   -1121    1121   1
   3  20   3  112891    6778   1
   4  20   3   18241    2830   1
   5  20   3   25069    5353   1
   6  20   3    5319    2338   1
   7  20   3   73014   10533   1
  -7  21   3   15363    4694   1
  -6  21   3  151538   17391   1
  -5  21   3   18404    3243   1
  -4  21   3   17707    3549   1
  -3  21   3    7189    2110   1
   2 -21   3  297115   11980  -2
  -2  21   3  297115   11980   1
   1 -21   3   69265    5308  -2
  -1  21   3   69265    5308   1
   0 -21   3    4482    1624  -2
   0  21   3    4482    1624   1
  -1 -21   3   33972    3607  -2
   1  21   3   33972    3607   1
  -2 -21   3  270166   11918  -2
   2  21   3  270166   11918   1
   3  21   3   58701    4960   1
   4  21   3    1277    1684   1
   5  21   3     957    2061   1
   6  21   3   95832    8015   1
   7  21   3   16068    4748   1
  -6  22   3   10150    3881   1
  -5  22   3   80818    7039   1
  -4  22   3    8536    2729   1
  -3  22   3   38423    4563   1
   2 -22   3   16136    2939  -2
  -2  22   3   16136    2939   1
   1 -22   3  117092    7816  -2
  -1  22   3  117092    7816   1
   0 -22   3   27616    3325  -2
   0  22   3   27616    3325   1
  -1 -22   3   72055    5555  -2
   1  22   3   72055    5555   1
  -2 -22   3    2816    1513  -2
   2  22   3    2816    1513   1
   3  22   3   72643    5727   1
   4  22   3    6391    1956   1
   5  22   3    7025    2585   1
   6  22   3    4337    2175   1
  -6  23   3   47029    7195   1
  -5  23   3    4587    2651   1
  -4  23   3   19773    3964   1
  -3  23   3    -170    1892   1
   2 -23   3   62009    5370  -2
  -2  23   3   62009    5370   1
   1 -23   3   14918    2770  -2
  -1  23   3   14918    2770   1
   0 -23   3   10762    2369  -2
   0  23   3   10762    2369   1
  -1 -23   3    6463    1905  -2
   1  23   3    6463    1905   1
  -2 -23   3   51132    5053  -2
   2  23   3   51132    5053   1
   3  23   3   13921    2700   1
   4  23   3    2913    1813   1
   5  23   3    2641    2907   1
   6  23   3   36174    7903   1
  -6  24   3     869    7932   1
  -5  24   3  133160   14145   1
  -4  24   3   45011    5822   1
  -3  24   3   19314    3566   1
   2 -24   3   42712    5051  -2
  -2  24   3   42712    5051   1
   1 -24   3  105854    7561  -2
  -1  24   3  105854    7561   1
   0 -24   3   70941    6078  -2
   0  24   3   70941    6078   1
  -1 -24   3   41942    4308  -2
   1  24   3   41942    4308   1
  -2 -24   3   30828    3548  -2
   2  24   3   30828    3548   1
   3  24   3   32942    3961   1
   4  24   3   29947    3713   1
   5  24   3    5250    2409   1
   6  24   3   12383    3771   1
  -5  25   3    8917    4648   1
  -4  25   3   65357    6531   1
  -3  25   3    8503    2865   1
   2 -25   3    7447    3215  -2
  -2  25   3    7447    3215   1
   1 -25   3   16377    2601  -2
  -1  25   3   16377    2601   1
   0 -25   3   93782    7082  -2
   0  25   3   93782    7082   1
  -1 -25   3   11824    2584  -2
   1  25   3   11824    2584   1
  -2 -25   3    5410    2106  -2
   2  25   3    5410    2106   1
   3  25   3    5158    2310   1
   4  25   3   54348    5618   1
   5  25   3    -325    2554   1
  -5  26   3   61506   10667   1
  -4  26   3    7798    4726   1
  -3  26   3   23333    3929   1
   2 -26   3   21860    3692  -2
  -2  26   3   21860    3692   1
   1 -26   3   80199    6626  -2
  -1  26   3   80199    6626   1
   0 -26   3   21538    3583  -2
   0  26   3   21538    3583   1
  -1 -26   3   49087    5413  -2
   1  26   3   49087    5413   1
  -2 -26   3   26009    3676  -2
   2  26   3   26009    3676   1
   3  26   3   20001    4025   1
   4  26   3   10236    5435   1
   5  26   3   27371    6858   1
  -5  27   3   -3147    4355   1
  -4  27   3  128100   20596   1
  -3  27   3    1697    2995   1
   2 -27   3    5626    2579  -2
  -2  27   3    5626    2579   1
   1 -27   3    9198    2691  -2
  -1  27   3    9198    2691   1
   0 -27   3  239403   13908  -2
   0  27   3  239403   13908   1
  -1 -27   3    9925    2585  -2
   1  27   3    9925    2585   1
  -2 -27   3    4516    2689  -2
   2  27   3    4516    2689   1
   3  27   3    5195    2469   1
   4  27   3   70625   10808   1
  -4  28   3    6366    7948   1
  -3  28   3   46300    9576   1
   2 -28   3   18196    4833  -2
  -2  28   3   18196    4833   1
   1 -28   3   30388    4056  -2
  -1  28   3   30388    4056   1
   0 -28   3    7244    2587  -2
   0  28   3    7244    2587   1
  -1 -28   3   36563    4727  -2
   1  28   3   36563    4727   1
  -2 -28   3    8962    6384  -2
   2  28   3    8962    6384   1
   3  28   3    9911    3367   1
   4  28   3    6302    4301   1
  -3  29   3    9713    4773   1
   2 -29   3    7857    5993  -2
  -2  29   3    7857    5993   1
   1 -29   3   35677    6063  -2
  -1  29   3   35677    6063   1
   0 -29   3   84645    7264  -2
   0  29   3   84645    7264   1
  -1 -29   3   10919    2931  -2
   1  29   3   10919    2931   1
  -2 -29   3    1912    4160  -2
   2  29   3    1912    4160   1
   3  29   3   11207    3719   1
  -3  30   3   56416   14292   1
   2 -30   3   19722    6404  -2
  -2  30   3   19722    6404   1
   1 -30   3   17692    9022  -2
  -1  30   3   17692    9022   1
   0 -30   3   21542    4801  -2
   0  30   3   21542    4801   1
  -1 -30   3   61369    7322  -2
   1  30   3   61369    7322   1
  -2 -30   3    6266    6114  -2
   2  30   3    6266    6114   1
   2 -31   3   65145   23609  -2
  -2  31   3   65145   23609   1
   0 -31   3   63060   12228  -2
   0  31   3   63060   12228   1
  -1 -31   3    7512    3290  -2
   1  31   3    7512    3290   1
  -8   0   4   96441   21968   1
  -6   0   4  104416    7450   1
  -4   0   4  443294   15387   1
   2   0   4   88700    4637  -2
  -2   0   4   88700    4637   1
   0   0   4 1007087   30161  -2
   0   0   4 1007087   30161   1
  -2   0   4   33666    2681  -2
   2   0   4   33666    2681   1
   4   0   4  397196   15391   1
   6   0   4     380    1796   1
   8   0   4  130372   15559   1
  -9   1   4   57801   17948   1
  -8   1   4    2853    2498   1
  -7   1   4  174290   14725   1
  -6   1   4   44064    4143   1
  -5   1   4  350879   10338   1
  -4   1   4   11444    1395   1
  -3   1   4  642164   14597   1
   2  -1   4  145998    4561  -2
  -2   1   4  145998    4561   1
   1  -1   4  695551   16339  -2
  -1   1   4  695551   16339   1
   0  -1   4   21078    1531  -2
   0   1   4   21078    1531   1
  -1  -1   4  673157   14717  -2
   1   1   4  673157   14717   1
  -2  -1   4  102310    3516  -2
   2   1   4  102310    3516   1
   3   1   4  105936    4786   1
   4   1   4   18061    1748   1
   5   1   4  103919    5689   1
   6   1   4    8658    1732   1
   7   1   4    1192    1506   1
   8   1   4    1968    2550   1
   9   1   4   19336   12565   1
  -9   2   4    4532    3379   1
  -8   2   4  143679   13161   1
  -7   2   4    1169    1755   1
  -6   2   4  248060   10330   1
  -5   2   4   19466    2086   1
  -4   2   4  742727   17745   1
  -3   2   4   30976    3316   1
   2  -2   4  664870   14848  -2
  -2   2   4  664870   14848   1
   1  -2   4  206966    5935  -2
  -1   2   4  206966    5935   1
   0  -2   4 1813211   37427  -2
   0   2   4 1813211   37427   1
  -1  -2   4  152614    4405  -2
   1   2   4  152614    4405   1
  -2  -2   4  502963   14181  -2
   2   2   4  502963   14181   1
   3   2   4  138137    4497   1
   4   2   4  516745   12695   1
   5   2   4    4358    1340   1
   6   2   4   50632    4135   1
   7   2   4   19265    2818   1
   8   2   4  115115    9448   1
   9   2   4   -4357    7669   1
  -9   3   4   33249   10908   1
  -8   3   4   48779    8074   1
  -7   3   4  131140    9289   1
  -6   3   4  103242    8581   1
  -5   3   4  232031    8100   1
  -4   3   4  164681    6392   1
  -3   3   4  428462   10294   1
   2  -3   4  422541    9601  -2
  -2   3   4  422541    9601   1
   1  -3   4  453716   10350  -2
  -1   3   4  453716   10350   1
   0  -3   4  230744    5911  -2
   0   3   4  230744    5911   1
  -1  -3   4  463802   10595  -2
   1   3   4  463802   10595   1
  -2  -3   4  380922    9075  -2
   2   3   4  380922    9075   1
   3   3   4  174829    6489   1
   4   3   4   50157    3164   1
   5   3   4  119397    6232   1
   6   3   4  104948    6020   1
   7   3   4   30590    3478   1
   8   3   4    5036    3037   1
   9   3   4   49022   10542   1
  -9   4   4    5955    4462   1
  -8   4   4   58517    8250   1
  -7   4   4    5010    2103   1
  -6   4   4  197893   11444   1
  -5   4   4    2710    1278   1
  -4   4   4  256048   10566   1
  -3   4   4   57527    2576   1
   2  -4   4  558675   13642  -2
  -2   4   4  558675   13642   1
   1  -4   4   76529    3214  -2
  -1   4   4   76529    3214   1
   0  -4   4  343663    7832  -2
   0   4   4  343663    7832   1
  -1  -4   4  128637    4019  -2
   1   4   4  128637    4019   1
  -2  -4   4  450874   16349  -2
   2   4   4  450874   16349   1
   3   4   4    2124     730   1
   4   4   4   89638    4736   1
   5   4   4   25692    2413   1
   6   4   4   93038    6215   1
   7   4   4    3409    1735   1
   8   4   4   12787    3112   1
   9   4   4   14473    6564   1
  -9   5   4   39979    9445   1
  -8   5   4   20256    3694   1
  -7   5   4  159417    9992   1
  -6   5   4   79603    5665   1
  -5   5   4  293241   10278   1
  -4   5   4   35420    2391   1
  -3   5   4  503624   11708   1
   2  -5   4  547272   13039  -2
  -2   5   4  547272   13039   1
   1  -5   4  592880   13878  -2
  -1   5   4  592880   13878   1
   0  -5   4    4417     790  -2
   0   5   4    4417     790   1
  -1  -5   4  497238   11336  -2
   1   5   4  497238   11336   1
  -2  -5   4  489222   11735  -2
   2   5   4  489222   11735   1
   3   5   4  202733    7846   1
   4   5   4    3439     894   1
   5   5   4   32394    2712   1
   6   5   4   84970    5585   1
   7   5   4   38463    3820   1
   8   5   4    2964    2121   1
   9   5   4    5950    5416   1
  -9   6   4    2399    3777   1
  -8   6   4   61814    7691   1
  -7   6   4    -504    3161   1
  -6   6   4  273826   15671   1
  -5   6   4    3958    1379   1
  -4   6   4  214087    7271   1
  -3   6   4   16098    1421   1
   2  -6   4 1238835   27381  -2
  -2   6   4 1238835   27381   1
   1  -6   4   39965    2181  -2
  -1   6   4   39965    2181   1
   0  -6   4  399221    9736  -2
   0   6   4  399221    9736   1
  -1  -6   4   38730    1904  -2
   1   6   4   38730    1904   1
  -2  -6   4 1174855   26911  -2
   2   6   4 1174855   26911   1
   3   6   4   31615    2212   1
   4   6   4   90880    4438   1
   5   6   4   10131    1699   1
   6   6   4  321603   12481   1
   7   6   4   -1719    1719   1
   8   6   4    7771    2848   1
   9   6   4   -2488    5369   1
  -9   7   4   38001    7106   1
  -8   7   4     823    2433   1
  -7   7   4  108120   13195   1
  -6   7   4     273    1494   1
  -5   7   4  278145   13860   1
  -4   7   4   16772    1894   1
  -3   7   4  416058   10594   1
   2  -7   4   78707    3314  -2
  -2   7   4   78707    3314   1
   1  -7   4  644399   16274  -2
  -1   7   4  644399   16274   1
   0  -7   4  170251    5223  -2
   0   7   4  170251    5223   1
  -1  -7   4  475288   11613  -2
   1   7   4  475288   11613   1
  -2  -7   4  117539    4849  -2
   2   7   4  117539    4849   1
   3   7   4  298007    8676   1
   4   7   4   80098    4365   1
   5   7   4   24397    2828   1
   6   7   4   35089    4124   1
   7   7   4   66907    6582   1
   8   7   4    7860    2360   1
   9   7   4    2850    9274   1
  -9   8   4     373    4168   1
  -8   8   4   43527    5018   1
  -7   8   4      -3    2092   1
  -6   8   4  114850    9329   1
  -5   8   4      91    1248   1
  -4   8   4   64038    4096   1
  -3   8   4   19395    2051   1
   2  -8   4  387218    9874  -2
  -2   8   4  387218    9874   1
   1  -8   4   34591    2376  -2
  -1   8   4   34591    2376   1
   0  -8   4   37635    1937  -2
   0   8   4   37635    1937   1
  -1  -8   4   82007    3766  -2
   1   8   4   82007    3766   1
  -2  -8   4  388073   10226  -2
   2   8   4  388073   10226   1
   3   8   4    5891    1055   1
   4   8   4    6990    1451   1
   5   8   4   46588    3863   1
   6   8   4  153241    8521   1
   7   8   4     846    1794   1
   8   8   4    -455    2136   1
  -9   9   4   54658   21676   1
  -8   9   4   35642    4608   1
  -7   9   4   58340    6595   1
  -6   9   4   28594    3609   1
  -5   9   4  251826   14218   1
  -4   9   4  233479    8336   1
  -3   9   4  278063    8913   1
   2  -9   4   20336    1629  -2
  -2   9   4   20336    1629   1
   1  -9   4  525215   13204  -2
  -1   9   4  525215   13204   1
   0  -9   4  593745   15083  -2
   0   9   4  593745   15083   1
  -1  -9   4  407784   10884  -2
   1   9   4  407784   10884   1
  -2  -9   4    5990    1088  -2
   2   9   4    5990    1088   1
   3   9   4  279878    8490   1
   4   9   4  178824    8070   1
   5   9   4   52344    4188   1
   6   9   4    1318    1476   1
   7   9   4   93660    7826   1
   8   9   4   20343    3921   1
  -8  10   4   52192    7382   1
  -7  10   4    2686    2382   1
  -6  10   4   92878    7647   1
  -5  10   4    2414    1260   1
  -4  10   4  235731    8429   1
  -3  10   4   16555    2022   1
   2 -10   4  388692   10657  -2
  -2  10   4  388692   10657   1
   1 -10   4   30201    2055  -2
  -1  10   4   30201    2055   1
   0 -10   4  532861   13398  -2
   0  10   4  532861   13398   1
  -1 -10   4   81776    4071  -2
   1  10   4   81776    4071   1
  -2 -10   4  382769   10409  -2
   2  10   4  382769   10409   1
   3  10   4     527     838   1
   4  10   4  187251    8255   1
   5  10   4   32664    3245   1
   6  10   4  102329    6711   1
   7  10   4     946    2435   1
   8  10   4   38747    6013   1
  -8  11   4   29978    6004   1
  -7  11   4   47508    5792   1
  -6  11   4   34983    4047   1
  -5  11   4  217310   12714   1
  -4  11   4  303414   10174   1
  -3  11   4  206340    7834   1
   2 -11   4   11246    1477  -2
  -2  11   4   11246    1477   1
   1 -11   4  416295   11155  -2
  -1  11   4  416295   11155   1
   0 -11   4  994377   23544  -2
   0  11   4  994377   23544   1
  -1 -11   4  347779    9615  -2
   1  11   4  347779    9615   1
  -2 -11   4    1401     791  -2
   2  11   4    1401     791   1
   3  11   4  199447    7527   1
   4  11   4  290734   10254   1
   5  11   4   90469    5687   1
   6  11   4     -17    1363   1
   7  11   4   47242    5282   1
   8  11   4   38476   10608   1
  -8  12   4   35134    7510   1
  -7  12   4    1358    2167   1
  -6  12   4   47063    6656   1
  -5  12   4    3556    1969   1
  -4  12   4  322385   12051   1
  -3  12   4   37729    3054   1
   2 -12   4  159752    6359  -2
  -2  12   4  159752    6359   1
   1 -12   4   64279    3496  -2
  -1  12   4   64279    3496   1
   0 -12   4  808569   19624  -2
   0  12   4  808569   19624   1
  -1 -12   4   78683    4046  -2
   1  12   4   78683    4046   1
  -2 -12   4  147559    6229  -2
   2  12   4  147559    6229   1
   3  12   4   39487    3073   1
   4  12   4  381549   12563   1
   5  12   4   20623    2544   1
   6  12   4   28445    3428   1
   7  12   4    7538    2633   1
   8  12   4  131206   21729   1
  -8  13   4   -1934    3815   1
  -7  13   4   29793    4055   1
  -6  13   4   13416    2650   1
  -5  13   4   93945    7313   1
  -4  13   4   27992    2931   1
  -3  13   4  187734    7993   1
   2 -13   4    2259    1041  -2
  -2  13   4    2259    1041   1
   1 -13   4  310399   10256  -2
  -1  13   4  310399   10256   1
   0 -13   4  237015    7653  -2
   0  13   4  237015    7653   1
  -1 -13   4  332139    9552  -2
   1  13   4  332139    9552   1
  -2 -13   4   14566    1871  -2
   2  13   4   14566    1871   1
   3  13   4  138478    6513   1
   4  13   4  127731    7241   1
   5  13   4  157003    8352   1
   6  13   4    3844    1860   1
   7  13   4   30085    4412   1
   8  13   4   23939    5746   1
  -8  14   4   18079    5751   1
  -7  14   4   -2088    2261   1
  -6  14   4     934    1738   1
  -5  14   4    -241    1857   1
  -4  14   4   39407    3924   1
  -3  14   4    6642    1658   1
   2 -14   4   11283    1555  -2
  -2  14   4   11283    1555   1
   1 -14   4    5239    1519  -2
  -1  14   4    5239    1519   1
   0 -14   4  122261    5305  -2
   0  14   4  122261    5305   1
  -1 -14   4   15982    1832  -2
   1  14   4   15982    1832   1
  -2 -14   4   10276    1785  -2
   2  14   4   10276    1785   1
   3  14   4    5816    1520   1
   4  14   4  114554    6774   1
   5  14   4    5210    1573   1
   6  14   4     113    1670   1
   7  14   4    7069    2335   1
   8  14   4   67074   10341   1
  -8  15   4    6641    4656   1
  -7  15   4   71945   10593   1
  -6  15   4   41692    5556   1
  -5  15   4   80009    8780   1
  -4  15   4    -676    1228   1
  -3  15   4  283742   10395   1
   2 -15   4  246197    9209  -2
  -2  15   4  246197    9209   1
   1 -15   4  305640   10253  -2
  -1  15   4  305640   10253   1
   0 -15   4   22712    2543  -2
   0  15   4   22712    2543   1
  -1 -15   4  374765   10752  -2
   1  15   4  374765   10752   1
  -2 -15   4  202419    8572  -2
   2  15   4  202419    8572   1
   3  15   4   88435    6228   1
   4  15   4    3079    1581   1
   5  15   4  139470    7978   1
   6  15   4   19810    3558   1
   7  15   4   19983    3561   1
   8  15   4    3939    3648   1
  -8  16   4   16306    8819   1
  -7  16   4    5438    2819   1
  -6  16   4   49081    5570   1
  -5  16   4   25590    3707   1
  -4  16   4  162392    8034   1
  -3  16   4   53561    4338   1
   2 -16   4  268330    9574  -2
  -2  16   4  268330    9574   1
   1 -16   4  231717    9321  -2
  -1  16   4  231717    9321   1
   0 -16   4  552590   16000  -2
   0  16   4  552590   16000   1
  -1 -16   4  164540    7203  -2
   1  16   4  164540    7203   1
  -2 -16   4  308081   10262  -2
   2  16   4  308081   10262   1
   3  16   4  190218    8329   1
   4  16   4  339094   12967   1
   5  16   4   12756    2564   1
   6  16   4  105746    8556   1
   7  16   4   25347    4543   1
  -7  17   4   28658   11442   1
  -6  17   4   32922    4177   1
  -5  17   4    7603    2048   1
  -4  17   4   81121    5603   1
  -3  17   4  125749    8068   1
   2 -17   4  220720    8922  -2
  -2  17   4  220720    8922   1
   1 -17   4  117627    6207  -2
  -1  17   4  117627    6207   1
   0 -17   4   41463    3698  -2
   0  17   4   41463    3698   1
  -1 -17   4  216432    9524  -2
   1  17   4  216432    9524   1
  -2 -17   4  264352    9664  -2
   2  17   4  264352    9664   1
   3  17   4   95512    6092   1
   4  17   4    1948    1486   1
   5  17   4  143255    8207   1
   6  17   4   74794    6520   1
   7  17   4   70271   10753   1
  -7  18   4    -450    3661   1
  -6  18   4   18817    3227   1
  -5  18   4   -1796    1796   1
  -4  18   4    2246    1993   1
  -3  18   4     -76    1368   1
   2 -18   4   62530    4544  -2
  -2  18   4   62530    4544   1
   1 -18   4    3935    1340  -2
  -1  18   4    3935    1340   1
   0 -18   4    1718    1304  -2
   0  18   4    1718    1304   1
  -1 -18   4    1575    1225  -2
   1  18   4    1575    1225   1
  -2 -18   4   84075    5259  -2
   2  18   4   84075    5259   1
   3  18   4    1191    1441   1
   4  18   4    5559    1953   1
   5  18   4   -2725    2725   1
   6  18   4   65951    6140   1
   7  18   4    3524    3413   1
  -7  19   4   37211   10698   1
  -6  19   4   14185    3138   1
  -5  19   4   16684    3235   1
  -4  19   4   16770    2970   1
  -3  19   4  118334    7575   1
   2 -19   4  114591    7448  -2
  -2  19   4  114591    7448   1
   1 -19   4  148475    7746  -2
  -1  19   4  148475    7746   1
   0 -19   4    6236    1644  -2
   0  19   4    6236    1644   1
  -1 -19   4  188880    9802  -2
   1  19   4  188880    9802   1
  -2 -19   4  155334    8256  -2
   2  19   4  155334    8256   1
   3  19   4  147784    7681   1
   4  19   4    6018    1769   1
   5  19   4   96689    6821   1
   6  19   4   19005    3186   1
   7  19   4  107769   13338   1
  -7  20   4    4409    6252   1
  -6  20   4   30129    4717   1
  -5  20   4    1787    2268   1
  -4  20   4   11904    2586   1
  -3  20   4    4249    1882   1
   2 -20   4  184238   10063  -2
  -2  20   4  184238   10063   1
   1 -20   4    1267    1329  -2
  -1  20   4    1267    1329   1
   0 -20   4   31497    3498  -2
   0  20   4   31497    3498   1
  -1 -20   4    5402    1727  -2
   1  20   4    5402    1727   1
  -2 -20   4  306063   12654  -2
   2  20   4  306063   12654   1
   3  20   4    1120    1512   1
   4  20   4   35615    3934   1
   5  20   4    6018    2072   1
   6  20   4  164470   11408   1
   7  20   4   11073    5400   1
  -6  21   4   -2578    3740   1
  -5  21   4   39965    4860   1
  -4  21   4    1230    2158   1
  -3  21   4   46672    4590   1
   2 -21   4    3559    1726  -2
  -2  21   4    3559    1726   1
   1 -21   4  140730    8900  -2
  -1  21   4  140730    8900   1
   0 -21   4   29102    3432  -2
   0  21   4   29102    3432   1
  -1 -21   4  102959    6993  -2
   1  21   4  102959    6993   1
  -2 -21   4   15664    2908  -2
   2  21   4   15664    2908   1
   3  21   4  133659    9027   1
   4  21   4    5240    2900   1
   5  21   4   34646    5098   1
   6  21   4    1810    2753   1
  -6  22   4    4595    3833   1
  -5  22   4     551    2281   1
  -4  22   4    2047    2598   1
  -3  22   4   22501    3574   1
   2 -22   4   70541    5736  -2
  -2  22   4   70541    5736   1
   1 -22   4   26236    3370  -2
  -1  22   4   26236    3370   1
   0 -22   4   19368    3028  -2
   0  22   4   19368    3028   1
  -1 -22   4   54281    5333  -2
   1  22   4   54281    5333   1
  -2 -22   4  119706    7787  -2
   2  22   4  119706    7787   1
   3  22   4     484    2149   1
   4  22   4   26271    3474   1
   5  22   4   33904    4411   1
   6  22   4  101253   11495   1
  -6  23   4   21947    7335   1
  -5  23   4   39913    9573   1
  -4  23   4   18939    4287   1
  -3  23   4   14161    2954   1
   2 -23   4   52596    5363  -2
  -2  23   4   52596    5363   1
   1 -23   4  120772    8422  -2
  -1  23   4  120772    8422   1
   0 -23   4   56082    5541  -2
   0  23   4   56082    5541   1
  -1 -23   4   65965    5498  -2
   1  23   4   65965    5498   1
  -2 -23   4   42284    4021  -2
   2  23   4   42284    4021   1
   3  23   4  150142   10382   1
   4  23   4   14425    2956   1
   5  23   4   33460    5370   1
   6  23   4   29935   14171   1
  -5  24   4    1442    3563   1
  -4  24   4   21869    4252   1
  -3  24   4     676    2089   1
   2 -24   4   14792    2995  -2
  -2  24   4   14792    2995   1
   1 -24   4    1519    1958  -2
  -1  24   4    1519    1958   1
   0 -24   4   87441    7094  -2
   0  24   4   87441    7094   1
  -1 -24   4    -557    1587  -2
   1  24   4    -557    1587   1
  -2 -24   4   30963    3543  -2
   2  24   4   30963    3543   1
   3  24   4    2934    1904   1
   4  24   4   57324    6203   1
   5  24   4   -2875    3164   1
  -5  25   4   34739    8811   1
  -4  25   4   37097    5833   1
  -3  25   4   18051    3175   1
   2 -25   4   23241    4203  -2
  -2  25   4   23241    4203   1
   1 -25   4   91321    7556  -2
  -1  25   4   91321    7556   1
   0 -25   4   94190    7510  -2
   0  25   4   94190    7510   1
  -1 -25   4   78779    6624  -2
   1  25   4   78779    6624   1
  -2 -25   4   26351    4366  -2
   2  25   4   26351    4366   1
   3  25   4   96549    8057   1
   4  25   4   27414    6096   1
   5  25   4   63590   10942   1
  -5  26   4     874   11169   1
  -4  26   4   79994    8987   1
  -3  26   4   -1380    3275   1
   2 -26   4   28277    4133  -2
  -2  26   4   28277    4133   1
   1 -26   4     989    2040  -2
  -1  26   4     989    2040   1
   0 -26   4  276884   14960  -2
   0  26   4  276884   14960   1
  -1 -26   4    -260    1861  -2
   1  26   4    -260    1861   1
  -2 -26   4   48405    5967  -2
   2  26   4   48405    5967   1
   3  26   4    2763    2490   1
   4  26   4  165423   15375   1
  -4  27   4    3685    3810   1
  -3  27   4   13312    3924   1
   2 -27   4   17566    3786  -2
  -2  27   4   17566    3786   1
   1 -27   4   42546    5205  -2
  -1  27   4   42546    5205   1
   0 -27   4   -1896    1896  -2
   0  27   4   -1896    1896   1
  -1 -27   4   51222    5341  -2
   1  27   4   51222    5341   1
  -2 -27   4   15186    3588  -2
   2  27   4   15186    3588   1
   3  27   4   35814    7202   1
   4  27   4    2109    3886   1
  -3  28   4    4677    6143   1
   2 -28   4   -1176    3760  -2
  -2  28   4   -1176    3760   1
   1 -28   4    4993    3041  -2
  -1  28   4    4993    3041   1
   0 -28   4   61340    7135  -2
   0  28   4   61340    7135   1
  -1 -28   4   29804    5719  -2
   1  28   4   29804    5719   1
  -2 -28   4    1118    3180  -2
   2  28   4    1118    3180   1
   3  28   4   -2182    4302   1
  -3  29   4   72018   17045   1
   2 -29   4    6632    4513  -2
  -2  29   4    6632    4513   1
   1 -29   4   35300    7551  -2
  -1  29   4   35300    7551   1
   0 -29   4   21514    5082  -2
   0  29   4   21514    5082   1
  -1 -29   4   82977    8463  -2
   1  29   4   82977    8463   1
  -2 -29   4     -16    3433  -2
   2  29   4     -16    3433   1
   3  29   4   42414   10897   1
   1 -30   4     740   10417  -2
  -1  30   4     740   10417   1
   0 -30   4   77874    9960  -2
   0  30   4   77874    9960   1
  -1 -30   4    5923    3398  -2
   1  30   4    5923    3398   1
  -9   0   5   10018   15818   1
  -7   0   5   46033   14451   1
  -5   0   5   60263    6280   1
  -3   0   5   76212    4974   1
   1   0   5   61765    4143  -2
  -1   0   5   61765    4143   1
  -1   0   5   98145    5707  -2
   1   0   5   98145    5707   1
   3   0   5   42937    3548   1
   5   0   5  163208   11007   1
   7   0   5   43874    5850   1
  -9   1   5    8153   14646   1
  -8   1   5   17245    3959   1
  -7   1   5      56    2476   1
  -6   1   5   72258    5690   1
  -5   1   5    3906    1368   1
  -4   1   5  109939    4877   1
  -3   1   5    1637     838   1
   2  -1   5   80353    3446  -2
  -2   1   5   80353    3446   1
   1  -1   5   11108    1159  -2
  -1   1   5   11108    1159   1
   0  -1   5  258044    6888  -2
   0   1   5  258044    6888   1
  -1  -1   5   31994    2093  -2
   1   1   5   31994    2093   1
  -2  -1   5   29040    1839  -2
   2   1   5   29040    1839   1
   3   1   5    -346     674   1
   4   1   5  143266    5981   1
   5   1   5   17609    2326   1
   6   1   5    1816    1316   1
   7   1   5    -409    1456   1
   8   1   5   77091    8289   1
  -9   2   5    4218   14997   1
  -8   2   5   23963    4135   1
  -7   2   5   49266    5029   1
  -6   2   5   67687    5249   1
  -5   2   5   55799    3910   1
  -4   2   5  112539    5169   1
  -3   2   5   91290    3637   1
   2  -2   5  172560    5408  -2
  -2   2   5  172560    5408   1
   1  -2   5   90339    4670  -2
  -1   2   5   90339    4670   1
   0  -2   5  238224    6419  -2
   0   2   5  238224    6419   1
  -1  -2   5  116546    4282  -2
   1   2   5  116546    4282   1
  -2  -2   5  157603    5138  -2
   2   2   5  157603    5138   1
   3   2   5   56113    3144   1
   4   2   5   86244    4406   1
   5   2   5  118868    6408   1
   6   2   5   36123    3472   1
   7   2   5   36615    4445   1
   8   2   5   17421    4363   1
  -8   3   5   15925    4031   1
  -7   3   5    3837    2360   1
  -6   3   5   33358    3323   1
  -5   3   5   11672    2042   1
  -4   3   5   31006    2508   1
  -3   3   5    2658     960   1
   2  -3   5   24807    1834  -2
  -2   3   5   24807    1834   1
   1  -3   5   38959    2432  -2
  -1   3   5   38959    2432   1
   0  -3   5   25247    1796  -2
   0   3   5   25247    1796   1
  -1  -3   5   38163    2235  -2
   1   3   5   38163    2235   1
  -2  -3   5    9279    1273  -2
   2   3   5    9279    1273   1
   3   3   5   19109    1739   1
   4   3   5   23876    2473   1
   5   3   5   22426    2574   1
   6   3   5   12230    2855   1
   7   3   5    5818    2014   1
   8   3   5   29629    6838   1
  -8   4   5   10822    3292   1
  -7   4   5   57549    8189   1
  -6   4   5  177975   13017   1
  -5   4   5   59427    4362   1
  -4   4   5   70099    3893   1
  -3   4   5  132467    5111   1
   2  -4   5  397716   10473  -2
  -2   4   5  397716   10473   1
   1  -4   5  132776    4774  -2
  -1   4   5  132776    4774   1
   0  -4   5  202980    6200  -2
   0   4   5  202980    6200   1
  -1  -4   5  152147    4793  -2
   1   4   5  152147    4793   1
  -2  -4   5  316271   11102  -2
   2   4   5  316271   11102   1
   3   4   5  115998    4717   1
   4   4   5  145513    5752   1
   5   4   5   82048    5486   1
   6   4   5   26476    3360   1
   7   4   5   75050    5941   1
   8   4   5   45953    7247   1
  -8   5   5   38247    8698   1
  -7   5   5    4863    2423   1
  -6   5   5   59725    4979   1
  -5   5   5    8649    1962   1
  -4   5   5   70651    4984   1
  -3   5   5    3476     914   1
   2  -5   5  179379    5762  -2
  -2   5   5  179379    5762   1
   1  -5   5   21144    1752  -2
  -1   5   5   21144    1752   1
   0  -5   5   71429    2844  -2
   0   5   5   71429    2844   1
  -1  -5   5   20314    1543  -2
   1   5   5   20314    1543   1
  -2  -5   5  173200    5778  -2
   2   5   5  173200    5778   1
   3   5   5    2436     829   1
   4   5   5   11113    1760   1
   5   5   5   19934    2580   1
   6   5   5   95649    8393   1
   7   5   5   -1206    1621   1
   8   5   5    8693    3307   1
  -8   6   5    5061    2954   1
  -7   6   5   45182    6236   1
  -6   6   5   58623    4775   1
  -5   6   5   51462    4072   1
  -4   6   5    2691    1130   1
  -3   6   5   79998    4113   1
   2  -6   5   81641    3794  -2
  -2   6   5   81641    3794   1
   1  -6   5   80999    3755  -2
  -1   6   5   80999    3755   1
   0  -6   5   52470    2694  -2
   0   6   5   52470    2694   1
  -1  -6   5   70258    2893  -2
   1   6   5   70258    2893   1
  -2  -6   5   21418    2420  -2
   2   6   5   21418    2420   1
   3   6   5  124001    5585   1
   4   6   5   64609    4140   1
   5   6   5   51685    4140   1
   6   6   5   -1248    1426   1
   7   6   5  104441    7349   1
   8   6   5   13919    5249   1
  -8   7   5   44666    7563   1
  -7   7   5    3717    2198   1
  -6   7   5   63525    5870   1
  -5   7   5   10654    2033   1
  -4   7   5  130508    6344   1
  -3   7   5   11018    1747   1
   2  -7   5  338485    9128  -2
  -2   7   5  338485    9128   1
   1  -7   5    2303     881  -2
  -1   7   5    2303     881   1
   0  -7   5  169615    6830  -2
   0   7   5  169615    6830   1
  -1  -7   5     760     597  -2
   1   7   5     760     597   1
  -2  -7   5  325639    9582  -2
   2   7   5  325639    9582   1
   3   7   5   12024    1614   1
   4   7   5   24521    2412   1
   5   7   5     696    1322   1
   6   7   5  139715    8407   1
   7   7   5    9793    2373   1
   8   7   5    8132    4743   1
  -8   8   5   44897    7170   1
  -7   8   5   37071    5005   1
  -6   8   5   -1439    1717   1
  -5   8   5   74836    5158   1
  -4   8   5  130114    6403   1
  -3   8   5   73482    4353   1
   2  -8   5    8455    1110  -2
  -2   8   5    8455    1110   1
   1  -8   5  132347    5513  -2
  -1   8   5  132347    5513   1
   0  -8   5  155297    5869  -2
   0   8   5  155297    5869   1
  -1  -8   5   98618    4370  -2
   1   8   5   98618    4370   1
  -2  -8   5   25640    2420  -2
   2   8   5   25640    2420   1
   3   8   5  175935    6858   1
   4   8   5   14831    2014   1
   5   8   5   45016    4339   1
   6   8   5   22888    3329   1
   7   8   5  120627    8395   1
   8   8   5     557    3043   1
  -8   9   5   27154    9682   1
  -7   9   5    3379    2528   1
  -6   9   5   49250    4774   1
  -5   9   5    4055    1302   1
  -4   9   5  143620    7109   1
  -3   9   5   34953    3012   1
   2  -9   5  226987    7794  -2
  -2   9   5  226987    7794   1
   1  -9   5   12191    1439  -2
  -1   9   5   12191    1439   1
   0  -9   5  219899    7095  -2
   0   9   5  219899    7095   1
  -1  -9   5   10560    1380  -2
   1   9   5   10560    1380   1
  -2  -9   5  237479    7978  -2
   2   9   5  237479    7978   1
   3   9   5   50175    3387   1
   4   9   5   71740    5012   1
   5   9   5    -277    1188   1
   6   9   5  102820    9857   1
   7   9   5   39250    4986   1
   8   9   5   45709    8248   1
  -8  10   5   55841    9431   1
  -7  10   5   14451    3956   1
  -6  10   5   15723    2996   1
  -5  10   5   93708    6577   1
  -4  10   5  234014    9305   1
  -3  10   5   70010    4659   1
   2 -10   5  159781    6220  -2
  -2  10   5  159781    6220   1
   1 -10   5  209150    6956  -2
  -1  10   5  209150    6956   1
   0 -10   5  264901    8547  -2
   0  10   5  264901    8547   1
  -1 -10   5  158788    6372  -2
   1  10   5  158788    6372   1
  -2 -10   5  200533    7499  -2
   2  10   5  200533    7499   1
   3  10   5  177401    7210   1
   4  10   5   49794    4400   1
   5  10   5   64674    5570   1
   6  10   5   76061    6002   1
   7  10   5   65628    6641   1
   8  10   5    5159    4063   1
  -8  11   5   22042    4011   1
  -7  11   5    8302    2774   1
  -6  11   5   35761    4381   1
  -5  11   5    2795    1360   1
  -4  11   5  119326    6422   1
  -3  11   5   15566    2053   1
   2 -11   5   77648    4777  -2
  -2  11   5   77648    4777   1
   1 -11   5   15406    1996  -2
  -1  11   5   15406    1996   1
   0 -11   5  230176    8325  -2
   0  11   5  230176    8325   1
  -1 -11   5    4431    1102  -2
   1  11   5    4431    1102   1
  -2 -11   5   47276    3182  -2
   2  11   5   47276    3182   1
   3  11   5   57035    4094   1
   4  11   5   95540    6083   1
   5  11   5    2947    1534   1
   6  11   5   13368    2409   1
   7  11   5   32917    4832   1
   8  11   5   42836    6903   1
  -8  12   5   35513    7295   1
  -7  12   5   25278    3877   1
  -6  12   5   -2100    2100   1
  -5  12   5   97574    6257   1
  -4  12   5  208508    9804   1
  -3  12   5   95019    5684   1
   2 -12   5   37021    3405  -2
  -2  12   5   37021    3405   1
   1 -12   5  200095    8219  -2
  -1  12   5  200095    8219   1
   0 -12   5  204940    8082  -2
   0  12   5  204940    8082   1
  -1 -12   5  172532    6921  -2
   1  12   5  172532    6921   1
  -2 -12   5  110607    5546  -2
   2  12   5  110607    5546   1
   3  12   5  117769    6768   1
   4  12   5   10189    1952   1
   5  12   5   95959    7548   1
   6  12   5   88720    6751   1
   7  12   5   31969    4795   1
   8  12   5    8918    3410   1
  -8  13   5   20184    8042   1
  -7  13   5   13165    3172   1
  -6  13   5   93601    8273   1
  -5  13   5    8131    2211   1
  -4  13   5  245141    9385   1
  -3  13   5   43730    3730   1
   2 -13   5  260065    9650  -2
  -2  13   5  260065    9650   1
   1 -13   5   41573    3545  -2
  -1  13   5   41573    3545   1
   0 -13   5  673818   17967  -2
   0  13   5  673818   17967   1
  -1 -13   5   37055    3140  -2
   1  13   5   37055    3140   1
  -2 -13   5  217764    9422  -2
   2  13   5  217764    9422   1
   3  13   5    6072    1521   1
   4  13   5  344718   12670   1
   5  13   5      53    1534   1
   6  13   5   47576    5972   1
   7  13   5   -2293    2293   1
   8  13   5  106329   41126   1
  -7  14   5   35271    6225   1
  -6  14   5   23577    3553   1
  -5  14   5   59950    5273   1
  -4  14   5   10091    2204   1
  -3  14   5  124556    7417   1
   2 -14   5   18299    2410  -2
  -2  14   5   18299    2410   1
   1 -14   5  190724    8285  -2
  -1  14   5  190724    8285   1
   0 -14   5    -175    1064  -2
   0  14   5    -175    1064   1
  -1 -14   5  247096    9434  -2
   1  14   5  247096    9434   1
  -2 -14   5    1801    1349  -2
   2  14   5    1801    1349   1
   3  14   5  104562    6021   1
   4  14   5   10611    2160   1
   5  14   5  158526    8783   1
   6  14   5    5756    3085   1
   7  14   5   26440    5968   1
  -7  15   5    5295    2867   1
  -6  15   5   82498    7912   1
  -5  15   5    3920    1883   1
  -4  15   5  160798    9073   1
  -3  15   5     335    1484   1
   2 -15   5  285662   11173  -2
  -2  15   5  285662   11173   1
   1 -15   5   11455    1975  -2
  -1  15   5   11455    1975   1
   0 -15   5  460577   14529  -2
   0  15   5  460577   14529   1
  -1 -15   5   30653    3046  -2
   1  15   5   30653    3046   1
  -2 -15   5  229766    9721  -2
   2  15   5  229766    9721   1
   3  15   5   -1048    1529   1
   4  15   5  214305   10415   1
   5  15   5   48254    5718   1
   6  15   5   35015    4917   1
   7  15   5   -1565    2972   1
  -7  16   5   37690   10105   1
  -6  16   5   75506   10657   1
  -5  16   5   38044    4512   1
  -4  16   5   25618    3411   1
  -3  16   5  174695    9114   1
   2 -16   5  115102    7054  -2
  -2  16   5  115102    7054   1
   1 -16   5  172769    7968  -2
  -1  16   5  172769    7968   1
   0 -16   5  148370    7847  -2
   0  16   5  148370    7847   1
  -1 -16   5  262820   12505  -2
   1  16   5  262820   12505   1
  -2 -16   5   52776    4226  -2
   2  16   5   52776    4226   1
   3  16   5   63281    5439   1
   4  16   5   92470    6284   1
   5  16   5  123075    7691   1
   6  16   5    4470    2393   1
   7  16   5   20060    5504   1
  -7  17   5    5958    7534   1
  -6  17   5   66150   10648   1
  -5  17   5   18760    4039   1
  -4  17   5  114922    7725   1
  -3  17   5    1134    1681   1
   2 -17   5  274723   11542  -2
  -2  17   5  274723   11542   1
   1 -17   5   30578    3172  -2
  -1  17   5   30578    3172   1
   0 -17   5  257890   11392  -2
   0  17   5  257890   11392   1
  -1 -17   5   16414    2577  -2
   1  17   5   16414    2577   1
  -2 -17   5  278885   11590  -2
   2  17   5  278885   11590   1
   3  17   5    7498    1833   1
   4  17   5  102355    6645   1
   5  17   5   14678    2443   1
   6  17   5   96547    8567   1
   7  17   5       6    3920   1
  -7  18   5   26389   18560   1
  -6  18   5   79816   12214   1
  -5  18   5   36780    4592   1
  -4  18   5   15874    3003   1
  -3  18   5  205620   10966   1
   2 -18   5  159557    8752  -2
  -2  18   5  159557    8752   1
   1 -18   5  223314    9645  -2
  -1  18   5  223314    9645   1
   0 -18   5  108554    7450  -2
   0  18   5  108554    7450   1
  -1 -18   5  294307   12975  -2
   1  18   5  294307   12975   1
  -2 -18   5   93807    6303  -2
   2  18   5   93807    6303   1
   3  18   5  107923   10184   1
   4  18   5   80073    5995   1
   5  18   5  111489    7399   1
   6  18   5    2758    3059   1
   7  18   5   34578   12215   1
  -6  19   5   67801    9288   1
  -5  19   5   14965    3064   1
  -4  19   5   76931    7605   1
  -3  19   5    4339    2072   1
   2 -19   5  300878   13211  -2
  -2  19   5  300878   13211   1
   1 -19   5   22459    2811  -2
  -1  19   5   22459    2811   1
   0 -19   5  185191    9910  -2
   0  19   5  185191    9910   1
  -1 -19   5    9005    2072  -2
   1  19   5    9005    2072   1
  -2 -19   5  334126   13252  -2
   2  19   5  334126   13252   1
   3  19   5    5143    1946   1
   4  19   5   63570    5702   1
   5  19   5    -333    2492   1
   6  19   5  127355   12415   1
  -6  20   5    5915    4312   1
  -5  20   5   49360    6066   1
  -4  20   5     105    2219   1
  -3  20   5  133745    8633   1
   2 -20   5    8163    2467  -2
  -2  20   5    8163    2467   1
   1 -20   5  236703   10820  -2
  -1  20   5  236703   10820   1
   0 -20   5   28649    3565  -2
   0  20   5   28649    3565   1
  -1 -20   5  233168   11781  -2
   1  20   5  233168   11781   1
  -2 -20   5    3421    1602  -2
   2  20   5    3421    1602   1
   3  20   5  155067    9968   1
   4  20   5   34592    5246   1
   5  20   5   76007    6713   1
   6  20   5    -693    2618   1
  -6  21   5   65290    9663   1
  -5  21   5    3476    4138   1
  -4  21   5  155452   10053   1
  -3  21   5       4    1901   1
   2 -21   5  400942   15727  -2
  -2  21   5  400942   15727   1
   1 -21   5      19    1545  -2
  -1  21   5      19    1545   1
   0 -21   5  364839   14223  -2
   0  21   5  364839   14223   1
  -1 -21   5    2168    1614  -2
   1  21   5    2168    1614   1
  -2 -21   5  383932   21196  -2
   2  21   5  383932   21196   1
   3  21   5    6464    2196   1
   4  21   5  105991    7891   1
   5  21   5     866    3587   1
   6  21   5  105324   14238   1
  -6  22   5    7006   14974   1
  -5  22   5   86659    8991   1
  -4  22   5   26747    4140   1
  -3  22   5   82078    7309   1
   2 -22   5   12768    2713  -2
  -2  22   5   12768    2713   1
   1 -22   5  232755   12757  -2
  -1  22   5  232755   12757   1
   0 -22   5   35551    4193  -2
   0  22   5   35551    4193   1
  -1 -22   5  160514   10061  -2
   1  22   5  160514   10061   1
  -2 -22   5   15104    2582  -2
   2  22   5   15104    2582   1
   3  22   5  154338   10120   1
   4  22   5    5072    2516   1
   5  22   5   41822    5697   1
  -5  23   5    5639    4011   1
  -4  23   5   88525    8380   1
  -3  23   5   34131    4403   1
   2 -23   5  128163    9179  -2
  -2  23   5  128163    9179   1
   1 -23   5   14772    4245  -2
  -1  23   5   14772    4245   1
   0 -23   5  241344   12625  -2
   0  23   5  241344   12625   1
  -1 -23   5   46441    5152  -2
   1  23   5   46441    5152   1
  -2 -23   5  127713    9634  -2
   2  23   5  127713    9634   1
   3  23   5    3140    2117   1
   4  23   5   97889    9137   1
   5  23   5   16309    7235   1
  -5  24   5   95204   16703   1
  -4  24   5   48235    8148   1
  -3  24   5   75205    8071   1
   2 -24   5   76969    6996  -2
  -2  24   5   76969    6996   1
   1 -24   5  302490   17133  -2
  -1  24   5  302490   17133   1
   0 -24   5   56849    5985  -2
   0  24   5   56849    5985   1
  -1 -24   5  209596   11289  -2
   1  24   5  209596   11289   1
  -2 -24   5   77276    6530  -2
   2  24   5   77276    6530   1
   3  24   5  195543   12673   1
   4  24   5   16689    6545   1
   5  24   5   23726   24898   1
  -4  25   5   86373    9096   1
  -3  25   5    2764    3809   1
   2 -25   5   70502    7269  -2
  -2  25   5   70502    7269   1
   1 -25   5    4609    3421  -2
  -1  25   5    4609    3421   1
   0 -25   5  253615   14173  -2
   0  25   5  253615   14173   1
  -1 -25   5    1745    2207  -2
   1  25   5    1745    2207   1
  -2 -25   5   61529    5665  -2
   2  25   5   61529    5665   1
   3  25   5    2685    3202   1
   4  25   5   85850   10001   1
  -4  26   5   28658    7775   1
  -3  26   5   62561   10306   1
   2 -26   5   17514    4822  -2
  -2  26   5   17514    4822   1
   1 -26   5  169292   12290  -2
  -1  26   5  169292   12290   1
   0 -26   5   25238    4043  -2
   0  26   5   25238    4043   1
  -1 -26   5  148512   10021  -2
   1  26   5  148512   10021   1
  -2 -26   5   31597    5584  -2
   2  26   5   31597    5584   1
   3  26   5   94902   10086   1
   4  26   5    9489    7801   1
  -3  27   5    9362    6574   1
   2 -27   5   68547   10198  -2
  -2  27   5   68547   10198   1
   1 -27   5   12384    5464  -2
  -1  27   5   12384    5464   1
   0 -27   5  219434   16231  -2
   0  27   5  219434   16231   1
  -1 -27   5   14040    3292  -2
   1  27   5   14040    3292   1
  -2 -27   5   82028   10542  -2
   2  27   5   82028   10542   1
   3  27   5   13329    4532   1
   2 -28   5     714    4073  -2
  -2  28   5     714    4073   1
   1 -28   5  152587   16783  -2
  -1  28   5  152587   16783   1
   0 -28   5   -3101    4351  -2
   0  28   5   -3101    4351   1
  -1 -28   5  188763   14974  -2
   1  28   5  188763   14974   1
  -2 -28   5    2422    5716  -2
   2  28   5    2422    5716   1
   1 -29   5    9775   14704  -2
  -1  29   5    9775   14704   1
   0 -29   5   81811   14813  -2
   0  29   5   81811   14813   1
  -1 -29   5    6507    3228  -2
   1  29   5    6507    3228   1
  -8   0   6   10674    9795   1
  -6   0   6     307    2853   1
  -4   0   6   30051    4771   1
   2   0   6    4737    1414  -2
  -2   0   6    4737    1414   1
   0   0   6   16792    2223  -2
   0   0   6   16792    2223   1
  -2   0   6    4410    1342  -2
   2   0   6    4410    1342   1
   4   0   6   54786    6525   1
   6   0   6   24937    4689   1
   8   0   6   73778   10788   1
  -8   1   6    1622    3486   1
  -7   1   6   12881    3744   1
  -6   1   6   30939    3600   1
  -5   1   6   54685    4444   1
  -4   1   6    8485    1861   1
  -3   1   6  211993    8078   1
   2  -1   6   67218    3255  -2
  -2   1   6   67218    3255   1
   1  -1   6  473862   12329  -2
  -1   1   6  473862   12329   1
   0  -1   6   64262    3370  -2
   0   1   6   64262    3370   1
  -1  -1   6  545195   12927  -2
   1   1   6  545195   12927   1
  -2  -1   6   28860    2079  -2
   2   1   6   28860    2079   1
   3   1   6  329727   10731   1
   4   1   6   55540    3888   1
   5   1   6  293597   11127   1
   6   1   6    -566    1725   1
   7   1   6  103084    7747   1
   8   1   6   17999    5356   1
  -8   2   6   11095    6004   1
  -7   2   6     610    2722   1
  -6   2   6  119864    8639   1
  -5   2   6   -1644    1644   1
  -4   2   6  194250   10412   1
  -3   2   6   32782    2437   1
   2  -2   6  630448   15361  -2
  -2   2   6  630448   15361   1
   1  -2   6   18096    1662  -2
  -1   2   6   18096    1662   1
   0  -2   6  735910   16754  -2
   0   2   6  735910   16754   1
  -1  -2   6   44648    2714  -2
   1   2   6   44648    2714   1
  -2  -2   6  730983   17273  -2
   2   2   6  730983   17273   1
   3   2   6    9810    1540   1
   4   2   6  494544   13316   1
   5   2   6   16328    2760   1
   6   2   6  268603   11832   1
   7   2   6    9660    2438   1
   8   2   6  153762   17604   1
  -8   3   6   43610    8728   1
  -7   3   6   23274    4404   1
  -6   3   6   17025    2842   1
  -5   3   6   58318    4769   1
  -4   3   6  208624    8416   1
  -3   3   6  226397    8403   1
   2  -3   6   90736    4224  -2
  -2   3   6   90736    4224   1
   1  -3   6  401544   10424  -2
  -1   3   6  401544   10424   1
   0  -3   6  429195   10531  -2
   0   3   6  429195   10531   1
  -1  -3   6  459481   11137  -2
   1   3   6  459481   11137   1
  -2  -3   6  114088    4755  -2
   2   3   6  114088    4755   1
   3   3   6  283138    8514   1
   4   3   6  132790    6680   1
   5   3   6  249024   10669   1
   6   3   6   53812    4981   1
   7   3   6  115553    7882   1
   8   3   6   30178    7129   1
  -8   4   6    1745    4124   1
  -7   4   6   -2595    2898   1
  -6   4   6    8880    2534   1
  -5   4   6    7495    2123   1
  -4   4   6   40103    3690   1
  -3   4   6   11804    1621   1
   2  -4   6  149697    5467  -2
  -2   4   6  149697    5467   1
   1  -4   6   36454    2487  -2
  -1   4   6   36454    2487   1
   0  -4   6  183580    7233  -2
   0   4   6  183580    7233   1
  -1  -4   6   53234    3056  -2
   1   4   6   53234    3056   1
  -2  -4   6  246705    7361  -2
   2   4   6  246705    7361   1
   3   4   6   13223    1862   1
   4   4   6  172709    8070   1
   5   4   6   26918    3113   1
   6   4   6  171209   11184   1
   7   4   6   10502    2390   1
   8   4   6   89322   10847   1
  -8   5   6   14612    5375   1
  -7   5   6   15476    4689   1
  -6   5   6    7289    2444   1
  -5   5   6   50972    4286   1
  -4   5   6  185986    7869   1
  -3   5   6  228379   10615   1
   2  -5   6    9439    1287  -2
  -2   5   6    9439    1287   1
   1  -5   6  345533   10332  -2
  -1   5   6  345533   10332   1
   0  -5   6  387096   10027  -2
   0   5   6  387096   10027   1
  -1  -5   6  375742    9791  -2
   1   5   6  375742    9791   1
  -2  -5   6   21981    2246  -2
   2   5   6   21981    2246   1
   3   5   6  286782    9487   1
   4   5   6  113987    6373   1
   5   5   6  190453   10493   1
   6   5   6   25094    3498   1
   7   5   6  140346   11024   1
   8   5   6   21375    5034   1
  -8   6   6   24332    6367   1
  -7   6   6    2856    2851   1
  -6   6   6    2779    2447   1
  -5   6   6     160    1438   1
  -4   6   6   75402    4780   1
  -3   6   6    9288    1978   1
   2  -6   6  101442    4473  -2
  -2   6   6  101442    4473   1
   1  -6   6   10113    1515  -2
  -1   6   6   10113    1515   1
   0  -6   6  156326    8352  -2
   0   6   6  156326    8352   1
  -1  -6   6   23192    2219  -2
   1   6   6   23192    2219   1
  -2  -6   6  189758    7540  -2
   2   6   6  189758    7540   1
   3   6   6    1914    1071   1
   4   6   6  109312    6258   1
   5   6   6    1181    1734   1
   6   6   6  174387   10368   1
   7   6   6    1899    1834   1
   8   6   6   53068    8164   1
  -8   7   6   -3761    3761   1
  -7   7   6   14492    3946   1
  -6   7   6    5079    2544   1
  -5   7   6   50849    5145   1
  -4   7   6   12902    2055   1
  -3   7   6  225460    8765   1
   2  -7   6   80529    4207  -2
  -2   7   6   80529    4207   1
   1  -7   6  394853   11599  -2
  -1   7   6  394853   11599   1
   0  -7   6   72024    4345  -2
   0   7   6   72024    4345   1
  -1  -7   6  398408   11451  -2
   1   7   6  398408   11451   1
  -2  -7   6   50314    3330  -2
   2   7   6   50314    3330   1
   3   7   6  322247   10533   1
   4   7   6   11536    2013   1
   5   7   6  151844    9123   1
   6   7   6    2941    1937   1
   7   7   6  150458   13011   1
   8   7   6    9216    3751   1
  -8   8   6   46493   12289   1
  -7   8   6   -2014    2419   1
  -6   8   6   17216    3485   1
  -5   8   6    2248    1690   1
  -4   8   6  172423   11040   1
  -3   8   6    6463    1946   1
   2  -8   6  187003    6987  -2
  -2   8   6  187003    6987   1
   1  -8   6   54104    4017  -2
  -1   8   6   54104    4017   1
   0  -8   6  329723   10160  -2
   0   8   6  329723   10160   1
  -1  -8   6   26798    2348  -2
   1   8   6   26798    2348   1
  -2  -8   6  255460    8737  -2
   2   8   6  255460    8737   1
   3   8   6   46742    3655   1
   4   8   6  184250    9370   1
   5   8   6   -1185    1462   1
   6   8   6  161091    9843   1
   7   8   6    2579    2117   1
   8   8   6   52545    8140   1
  -8   9   6    3754   10427   1
  -7   9   6   15146    3874   1
  -6   9   6   88096    9161   1
  -5   9   6   62164    5328   1
  -4   9   6    2877    1542   1
  -3   9   6  105088    5969   1
   2  -9   6  364067   11002  -2
  -2   9   6  364067   11002   1
   1  -9   6  265260    9038  -2
  -1   9   6  265260    9038   1
   0  -9   6    8351    1604  -2
   0   9   6    8351    1604   1
  -1  -9   6  225709    8790  -2
   1   9   6  225709    8790   1
  -2  -9   6  311045   10022  -2
   2   9   6  311045   10022   1
   3   9   6  209837    8576   1
   4   9   6   10154    1905   1
   5   9   6   85376    6185   1
   6   9   6   45357    4976   1
   7   9   6   88707    8658   1
  -8  10   6   17819   11514   1
  -7  10   6    -671    3097   1
  -6  10   6    8236    2695   1
  -5  10   6    9770    2168   1
  -4  10   6   63746    4596   1
  -3  10   6    6447    1363   1
   2 -10   6   78064    4684  -2
  -2  10   6   78064    4684   1
   1 -10   6   71538    4558  -2
  -1  10   6   71538    4558   1
   0 -10   6  196000    7971  -2
   0  10   6  196000    7971   1
  -1 -10   6   27764    2662  -2
   1  10   6   27764    2662   1
  -2 -10   6   97336    4900  -2
   2  10   6   97336    4900   1
   3  10   6   64613    4734   1
   4  10   6  114803    6971   1
   5  10   6    3840    2343   1
   6  10   6   52271    5281   1
   7  10   6    3353    3676   1
  -7  11   6   21430    4919   1
  -6  11   6   58670    6525   1
  -5  11   6  107892    8937   1
  -4  11   6   12202    2393   1
  -3  11   6  115885    6576   1
   2 -11   6  349248   11769  -2
  -2  11   6  349248   11769   1
   1 -11   6  295447   10606  -2
  -1  11   6  295447   10606   1
   0 -11   6   23065    2593  -2
   0  11   6   23065    2593   1
  -1 -11   6  254211    9729  -2
   1  11   6  254211    9729   1
  -2 -11   6  318554   10809  -2
   2  11   6  318554   10809   1
   3  11   6  185938    8247   1
   4  11   6   18723    2747   1
   5  11   6   83693    6280   1
   6  11   6   65043    5779   1
   7  11   6   58995   11248   1
  -7  12   6    1426    3223   1
  -6  12   6   90206    7315   1
  -5  12   6    9315    2484   1
  -4  12   6  170022    8449   1
  -3  12   6    3297    1446   1
   2 -12   6  296224   11860  -2
  -2  12   6  296224   11860   1
   1 -12   6   46538    3746  -2
  -1  12   6   46538    3746   1
   0 -12   6  439432   14305  -2
   0  12   6  439432   14305   1
  -1 -12   6   17989    2160  -2
   1  12   6   17989    2160   1
  -2 -12   6  280958   10137  -2
   2  12   6  280958   10137   1
   3  12   6   33330    3253   1
   4  12   6  240218   10857   1
   5  12   6   -1234    1453   1
   6  12   6   69543    6628   1
   7  12   6    4518    3541   1
  -7  13   6   23453    7119   1
  -6  13   6   35741    8428   1
  -5  13   6   61704    5139   1
  -4  13   6   17198    3202   1
  -3  13   6   90687    6309   1
   2 -13   6  158678    8483  -2
  -2  13   6  158678    8483   1
   1 -13   6  187753    8376  -2
  -1  13   6  187753    8376   1
   0 -13   6   19741    2516  -2
   0  13   6   19741    2516   1
  -1 -13   6  172071    8238  -2
   1  13   6  172071    8238   1
  -2 -13   6  101808    6117  -2
   2  13   6  101808    6117   1
   3  13   6   95714    6661   1
   4  13   6   -1255    1255   1
   5  13   6   59510    5059   1
   6  13   6    8866    2491   1
   7  13   6   16917   10561   1
  -7  14   6    5993    3392   1
  -6  14   6   49309    6283   1
  -5  14   6    4836    2222   1
  -4  14   6   14539    2511   1
  -3  14   6    7788    2033   1
   2 -14   6   60502    4931  -2
  -2  14   6   60502    4931   1
   1 -14   6   35507    3320  -2
  -1  14   6   35507    3320   1
   0 -14   6   43127    3856  -2
   0  14   6   43127    3856   1
  -1 -14   6   49191    4077  -2
   1  14   6   49191    4077   1
  -2 -14   6   36387    3564  -2
   2  14   6   36387    3564   1
   3  14   6    6946    2171   1
   4  14   6   35407    3700   1
   5  14   6   11250    2203   1
   6  14   6   13584    2819   1
   7  14   6    6701    5209   1
  -7  15   6   13335    6917   1
  -6  15   6    5498    4279   1
  -5  15   6   53804    5520   1
  -4  15   6   64915    5650   1
  -3  15   6  140656    8304   1
   2 -15   6    2419    1549  -2
  -2  15   6    2419    1549   1
   1 -15   6  151694    7738  -2
  -1  15   6  151694    7738   1
   0 -15   6  150793    8116  -2
   0  15   6  150793    8116   1
  -1 -15   6  195156   10383  -2
   1  15   6  195156   10383   1
  -2 -15   6     597    1255  -2
   2  15   6     597    1255   1
   3  15   6   52576    4773   1
   4  15   6   32724    3960   1
   5  15   6   71473    5619   1
   6  15   6    2679    2249   1
   7  15   6   11593    3719   1
  -7  16   6   -5904   10544   1
  -6  16   6   88244   18098   1
  -5  16   6   -2154    2154   1
  -4  16   6   55177    6895   1
  -3  16   6   31931    3627   1
   2 -16   6  210000   10444  -2
  -2  16   6  210000   10444   1
   1 -16   6   30097    3061  -2
  -1  16   6   30097    3061   1
   0 -16   6  146815    8060  -2
   0  16   6  146815    8060   1
  -1 -16   6   63425    5237  -2
   1  16   6   63425    5237   1
  -2 -16   6  176589    9368  -2
   2  16   6  176589    9368   1
   3  16   6    1284    1671   1
   4  16   6   62808    7070   1
   5  16   6   22967    3398   1
   6  16   6   40504    5685   1
  -6  17   6    7510    4195   1
  -5  17   6   46569    5248   1
  -4  17   6  106864    7460   1
  -3  17   6  144360    8867   1
   2 -17   6   30795    3412  -2
  -2  17   6   30795    3412   1
   1 -17   6  114421    6827  -2
  -1  17   6  114421    6827   1
   0 -17   6  256419   12312  -2
   0  17   6  256419   12312   1
  -1 -17   6  155088    9036  -2
   1  17   6  155088    9036   1
  -2 -17   6   34783    3894  -2
   2  17   6   34783    3894   1
   3  17   6   24378    4228   1
   4  17   6   67788    6269   1
   5  17   6   47014    4807   1
   6  17   6   22452    4327   1
  -6  18   6   34030    8640   1
  -5  18   6     -12    2461   1
  -4  18   6   90529    7025   1
  -3  18   6   22098    3400   1
   2 -18   6  190800    9937  -2
  -2  18   6  190800    9937   1
   1 -18   6   11210    2088  -2
  -1  18   6   11210    2088   1
   0 -18   6  155793    9401  -2
   0  18   6  155793    9401   1
  -1 -18   6   34413    3635  -2
   1  18   6   34413    3635   1
  -2 -18   6  165679    9253  -2
   2  18   6  165679    9253   1
   3  18   6      64    1818   1
   4  18   6   33273    4400   1
   5  18   6   10588    3547   1
   6  18   6   56733    9921   1
  -6  19   6   -3164    4937   1
  -5  19   6   35738    4598   1
  -4  19   6   58967    5749   1
  -3  19   6  100687    7464   1
   2 -19   6    5060    1884  -2
  -2  19   6    5060    1884   1
   1 -19   6   68406    5312  -2
  -1  19   6   68406    5312   1
   0 -19   6  113045    7666  -2
   0  19   6  113045    7666   1
  -1 -19   6   86552    6429  -2
   1  19   6   86552    6429   1
  -2 -19   6   16787    2816  -2
   2  19   6   16787    2816   1
   3  19   6   24151    3381   1
   4  19   6   24228    3704   1
   5  19   6   21784    4080   1
   6  19   6   24019   14353   1
  -6  20   6   49679   20328   1
  -5  20   6   -1716    3471   1
  -4  20   6   94613    7308   1
  -3  20   6    6779    2310   1
   2 -20   6   89315    7095  -2
  -2  20   6   89315    7095   1
   1 -20   6    5620    2106  -2
  -1  20   6    5620    2106   1
   0 -20   6   89915    6809  -2
   0  20   6   89915    6809   1
  -1 -20   6    9605    2928  -2
   1  20   6    9605    2928   1
  -2 -20   6   65925    5574  -2
   2  20   6   65925    5574   1
   3  20   6    9380    2717   1
   4  20   6   18588    3549   1
   5  20   6    6907    3424   1
  -5  21   6   66316    9094   1
  -4  21   6   -2212    2212   1
  -3  21   6   73884    6587   1
   2 -21   6    4459    2032  -2
  -2  21   6    4459    2032   1
   1 -21   6  108689    8409  -2
  -1  21   6  108689    8409   1
   0 -21   6    3316    2400  -2
   0  21   6    3316    2400   1
  -1 -21   6   85485    6526  -2
   1  21   6   85485    6526   1
  -2 -21   6    -665    2077  -2
   2  21   6    -665    2077   1
   3  21   6   40815    5072   1
   4  21   6    3875    3464   1
   5  21   6    6109    5344   1
  -5  22   6    4770    3797   1
  -4  22   6   78387    8964   1
  -3  22   6    1930    2113   1
   2 -22   6   15770    3585  -2
  -2  22   6   15770    3585   1
   1 -22   6    3953    2708  -2
  -1  22   6    3953    2708   1
   0 -22   6   62857    5572  -2
   0  22   6   62857    5572   1
  -1 -22   6    3055    2066  -2
   1  22   6    3055    2066   1
  -2 -22   6   12896    3336  -2
   2  22   6   12896    3336   1
   3  22   6   10677    3599   1
   4  22   6   11724    3768   1
   5  22   6    3458   10369   1
  -4  23   6   38908    5599   1
  -3  23   6   35496    6115   1
   2 -23   6   50419    5877  -2
  -2  23   6   50419    5877   1
   1 -23   6  114300    9581  -2
  -1  23   6  114300    9581   1
   0 -23   6   45347    4827  -2
   0  23   6   45347    4827   1
  -1 -23   6   65321    6950  -2
   1  23   6   65321    6950   1
  -2 -23   6   35855    4521  -2
   2  23   6   35855    4521   1
   3  23   6   53625    9397   1
   4  23   6   21553    5478   1
  -4  24   6  121000   12923   1
  -3  24   6    1536    3741   1
   2 -24   6   91307   10183  -2
  -2  24   6   91307   10183   1
   1 -24   6   12295    3397  -2
  -1  24   6   12295    3397   1
   0 -24   6  261590   14536  -2
   0  24   6  261590   14536   1
  -1 -24   6    5588    2170  -2
   1  24   6    5588    2170   1
  -2 -24   6   61434    7336  -2
   2  24   6   61434    7336   1
   3  24   6    9375    3796   1
   4  24   6   52954    7973   1
  -3  25   6   39227    7529   1
   2 -25   6   11706    5613  -2
  -2  25   6   11706    5613   1
   1 -25   6   86548   10427  -2
  -1  25   6   86548   10427   1
   0 -25   6  110814   10927  -2
   0  25   6  110814   10927   1
  -1 -25   6   44837    6043  -2
   1  25   6   44837    6043   1
  -2 -25   6   11126    3589  -2
   2  25   6   11126    3589   1
   3  25   6   34236    6385   1
  -3  26   6    7837    6901   1
   2 -26   6   38015    8244  -2
  -2  26   6   38015    8244   1
   1 -26   6    2396    4283  -2
  -1  26   6    2396    4283   1
   0 -26   6   63548    8739  -2
   0  26   6   63548    8739   1
  -1 -26   6    9638    3793  -2
   1  26   6    9638    3793   1
  -2 -26   6   26689    6224  -2
   2  26   6   26689    6224   1
   3  26   6   10069    4627   1
   2 -27   6   11696   14558  -2
  -2  27   6   11696   14558   1
   1 -27   6   57279    9345  -2
  -1  27   6   57279    9345   1
   0 -27   6   12858    6756  -2
   0  27   6   12858    6756   1
  -1 -27   6   57592    7707  -2
   1  27   6   57592    7707   1
  -2 -27   6    2905    4657  -2
   2  27   6    2905    4657   1
  -7   0   7   51304   17443   1
  -5   0   7  177129   19869   1
  -3   0   7  221871   11938   1
   1   0   7  386486   15637  -2
  -1   0   7  386486   15637   1
  -1   0   7  396913   14689  -2
   1   0   7  396913   14689   1
   3   0   7  241004   12597   1
   5   0   7  112904   10771   1
   7   0   7   30212   18249   1
  -7   1   7    3277    3768   1
  -6   1   7  271527   16618   1
  -5   1   7    3422    2192   1
  -4   1   7  225999   11411   1
  -3   1   7   44288    3662   1
   2  -1   7  969585   24642  -2
  -2   1   7  969585   24642   1
   1  -1   7   43282    3231  -2
  -1   1   7   43282    3231   1
   0  -1   7  765376   18304  -2
   0   1   7  765376   18304   1
  -1  -1   7   81103    4306  -2
   1   1   7   81103    4306   1
  -2  -1   7  934152   23403  -2
   2   1   7  934152   23403   1
   3   1   7   10587    1526   1
   4   1   7  274397   10964   1
   5   1   7   34959    4668   1
   6   1   7  116811    8380   1
   7   1   7    1103    2798   1
  -7   2   7   74194    9832   1
  -6   2   7   14606    3123   1
  -5   2   7  161012    9212   1
  -4   2   7   57031    5057   1
  -3   2   7  230968    9527   1
   2  -2   7   81051    4633  -2
  -2   2   7   81051    4633   1
   1  -2   7  302075    9941  -2
  -1   2   7  302075    9941   1
   0  -2   7  126254    6049  -2
   0   2   7  126254    6049   1
  -1  -2   7  282141    8710  -2
   1   2   7  282141    8710   1
  -2  -2   7  113724    5510  -2
   2   2   7  113724    5510   1
   3   2   7  142788    8296   1
   4   2   7   18960    2659   1
   5   2   7   48502    4421   1
   6   2   7   52323    5522   1
   7   2   7   12709    5589   1
  -7   3   7    2690    3267   1
  -6   3   7   97865    7683   1
  -5   3   7   25766    3975   1
  -4   3   7  117131    7707   1
  -3   3   7   16379    2622   1
   2  -3   7  309593    9621  -2
  -2   3   7  309593    9621   1
   1  -3   7  161642    7278  -2
  -1   3   7  161642    7278   1
   0  -3   7  266222   11027  -2
   0   3   7  266222   11027   1
  -1  -3   7   72274    4522  -2
   1   3   7   72274    4522   1
  -2  -3   7  254842    8819  -2
   2   3   7  254842    8819   1
   3   3   7  158657    7399   1
   4   3   7   78298    5609   1
   5   3   7    2373    1785   1
   6   3   7   51653    5914   1
   7   3   7   50863    6376   1
  -7   4   7   62236   12914   1
  -6   4   7   42238    7401   1
  -5   4   7  104142    9145   1
  -4   4   7   44900    4638   1
  -3   4   7  256218   10948   1
   2  -4   7  182273    6827  -2
  -2   4   7  182273    6827   1
   1  -4   7  326979   10582  -2
  -1   4   7  326979   10582   1
   0  -4   7  112268    5529  -2
   0   4   7  112268    5529   1
  -1  -4   7  369326   11175  -2
   1   4   7  369326   11175   1
  -2  -4   7  179197    7194  -2
   2   4   7  179197    7194   1
   3   4   7  213652   10188   1
   4   4   7   47695    4275   1
   5   4   7  112471    7853   1
   6   4   7   42173    5027   1
   7   4   7   45490    7886   1
  -7   5   7   10902    4468   1
  -6   5   7   94937    8842   1
  -5   5   7    -959    1997   1
  -4   5   7  462328   17369   1
  -3   5   7   60286    4361   1
   2  -5   7  603201   16290  -2
  -2   5   7  603201   16290   1
   1  -5   7   10689    1647  -2
  -1   5   7   10689    1647   1
   0  -5   7 1001172   25446  -2
   0   5   7 1001172   25446   1
  -1  -5   7   27124    2846  -2
   1   5   7   27124    2846   1
  -2  -5   7  610296   16430  -2
   2   5   7  610296   16430   1
   3   5   7   18881    2233   1
   4   5   7  291936   11955   1
   5   5   7     456    1723   1
   6   5   7  125709   10278   1
   7   5   7   18387    4104   1
  -7   6   7   68835   13349   1
  -6   6   7     579    2365   1
  -5   6   7   99396    9813   1
  -4   6   7   15532    2945   1
  -3   6   7  238171    9343   1
   2  -6   7   36728    2707  -2
  -2   6   7   36728    2707   1
   1  -6   7  263170   10260  -2
  -1   6   7  263170   10260   1
   0  -6   7    2867    1336  -2
   0   6   7    2867    1336   1
  -1  -6   7  273316    9817  -2
   1   6   7  273316    9817   1
  -2  -6   7   56170    3956  -2
   2   6   7   56170    3956   1
   3   6   7  147837    6726   1
   4   6   7    -503    1576   1
   5   6   7   68602    5825   1
   6   6   7   24657    3659   1
   7   6   7   37188    6598   1
  -7   7   7   11115    3644   1
  -6   7   7   12676    3319   1
  -5   7   7    3174    2087   1
  -4   7   7  223260   11096   1
  -3   7   7     623    1362   1
   2  -7   7  129081    6238  -2
  -2   7   7  129081    6238   1
   1  -7   7    5745    1540  -2
  -1   7   7    5745    1540   1
   0  -7   7  467437   14169  -2
   0   7   7  467437   14169   1
  -1  -7   7    5255    1571  -2
   1   7   7    5255    1571   1
  -2  -7   7  162306    7776  -2
   2   7   7  162306    7776   1
   3   7   7   10094    1730   1
   4   7   7  144072    8750   1
   5   7   7   10771    2566   1
   6   7   7   54612    5689   1
   7   7   7    2942    4149   1
  -7   8   7   58647    8197   1
  -6   8   7    9834    3291   1
  -5   8   7  109568    9622   1
  -4   8   7   17271    2879   1
  -3   8   7  216452    9775   1
   2  -8   7   10572    2794  -2
  -2   8   7   10572    2794   1
   1  -8   7  248399    9381  -2
  -1   8   7  248399    9381   1
   0  -8   7   98786    5849  -2
   0   8   7   98786    5849   1
  -1  -8   7  249508    9803  -2
   1   8   7  249508    9803   1
  -2  -8   7    2436    1272  -2
   2   8   7    2436    1272   1
   3   8   7  156131    7667   1
   4   8   7   57002    6439   1
   5   8   7   50922    5126   1
   6   8   7   -1960    1960   1
   7   8   7   39231    6361   1
  -7   9   7    8590    3225   1
  -6   9   7   26784    4892   1
  -5   9   7     660    2101   1
  -4   9   7  249580   10750   1
  -3   9   7   42136    4043   1
   2  -9   7  184613    9147  -2
  -2   9   7  184613    9147   1
   1  -9   7   82449    5033  -2
  -1   9   7   82449    5033   1
   0  -9   7  515456   16607  -2
   0   9   7  515456   16607   1
  -1  -9   7  169754    8038  -2
   1   9   7  169754    8038   1
  -2  -9   7  186308    8548  -2
   2   9   7  186308    8548   1
   3   9   7   25128    2929   1
   4   9   7  187558    9974   1
   5   9   7  119192    8141   1
   6   9   7   57269    5284   1
   7   9   7    5225    3068   1
  -7  10   7   21236    4382   1
  -6  10   7   45265    5916   1
  -5  10   7   87704    7533   1
  -4  10   7   49545    4193   1
  -3  10   7  112316    6810   1
   2 -10   7   71522    5234  -2
  -2  10   7   71522    5234   1
   1 -10   7  259436   10472  -2
  -1  10   7  259436   10472   1
   0 -10   7  228834    9787  -2
   0  10   7  228834    9787   1
  -1 -10   7  216100    9362  -2
   1  10   7  216100    9362   1
  -2 -10   7   45965    3777  -2
   2  10   7   45965    3777   1
   3  10   7  184033    9371   1
   4  10   7  125967    8317   1
   5  10   7   86320    6849   1
   6  10   7    6966    2478   1
   7  10   7   68653   12159   1
  -7  11   7    3568    5233   1
  -6  11   7   38600    5825   1
  -5  11   7   26239    5019   1
  -4  11   7   75335    5571   1
  -3  11   7    2429    2026   1
   2 -11   7  131227    7591  -2
  -2  11   7  131227    7591   1
   1 -11   7   51403    4188  -2
  -1  11   7   51403    4188   1
   0 -11   7  203802    9500  -2
   0  11   7  203802    9500   1
  -1 -11   7   35214    3306  -2
   1  11   7   35214    3306   1
  -2 -11   7  100628    5926  -2
   2  11   7  100628    5926   1
   3  11   7    6526    2082   1
   4  11   7   60755    5492   1
   5  11   7   27075    3717   1
   6  11   7   21055    3899   1
   7  11   7    1192    4941   1
  -7  12   7   35919   12712   1
  -6  12   7    9244    4008   1
  -5  12   7   94992    6866   1
  -4  12   7   30152    3421   1
  -3  12   7   66107    5082   1
   2 -12   7    9027    2220  -2
  -2  12   7    9027    2220   1
   1 -12   7  173314    8536  -2
  -1  12   7  173314    8536   1
   0 -12   7  158557    8469  -2
   0  12   7  158557    8469   1
  -1 -12   7  120597    6687  -2
   1  12   7  120597    6687   1
  -2 -12   7    4210    1579  -2
   2  12   7    4210    1579   1
   3  12   7   91968    6663   1
   4  12   7   95760    8048   1
   5  12   7   29848    4065   1
   6  12   7     759    2203   1
  -6  13   7   35467   11666   1
  -5  13   7    3895    2901   1
  -4  13   7   11248    2247   1
  -3  13   7    4564    2563   1
   2 -13   7  125175    7866  -2
  -2  13   7  125175    7866   1
   1 -13   7   27082    3024  -2
  -1  13   7   27082    3024   1
   0 -13   7   60722    4771  -2
   0  13   7   60722    4771   1
  -1 -13   7   50803    4318  -2
   1  13   7   50803    4318   1
  -2 -13   7  105973    6739  -2
   2  13   7  105973    6739   1
   3  13   7   23502    3188   1
   4  13   7   42156    4605   1
   5  13   7   45098    4714   1
   6  13   7   28790    5827   1
  -6  14   7   -5448    5448   1
  -5  14   7   65574    6435   1
  -4  14   7    4385    1968   1
  -3  14   7   96082    6639   1
   2 -14   7   13267    2494  -2
  -2  14   7   13267    2494   1
   1 -14   7  181854    8791  -2
  -1  14   7  181854    8791   1
   0 -14   7    2996    1497  -2
   0  14   7    2996    1497   1
  -1 -14   7  163670    9204  -2
   1  14   7  163670    9204   1
  -2 -14   7   16994    2585  -2
   2  14   7   16994    2585   1
   3  14   7   99214    7115   1
   4  14   7    7980    2393   1
   5  14   7   77773    7061   1
   6  14   7    7349    3078   1
  -6  15   7   43640    6348   1
  -5  15   7    5496    2976   1
  -4  15   7   10624    2585   1
  -3  15   7    5803    2096   1
   2 -15   7  209196   10514  -2
  -2  15   7  209196   10514   1
   1 -15   7    3780    1563  -2
  -1  15   7    3780    1563   1
   0 -15   7   81389    5696  -2
   0  15   7   81389    5696   1
  -1 -15   7    -848    1452  -2
   1  15   7    -848    1452   1
  -2 -15   7  183493   10089  -2
   2  15   7  183493   10089   1
   3  15   7   29348    3771   1
   4  15   7   43743    4707   1
   5  15   7   -2298    2298   1
   6  15   7   46505    6557   1
  -6  16   7    1823    5542   1
  -5  16   7   24689    4228   1
  -4  16   7   35700    4360   1
  -3  16   7   59890    5404   1
   2 -16   7   76875    5849  -2
  -2  16   7   76875    5849   1
   1 -16   7   55745    5168  -2
  -1  16   7   55745    5168   1
   0 -16   7   37421    3995  -2
   0  16   7   37421    3995   1
  -1 -16   7   85449    6559  -2
   1  16   7   85449    6559   1
  -2 -16   7  107388    7627  -2
   2  16   7  107388    7627   1
   3  16   7   26304    3743   1
   4  16   7    3041    2342   1
   5  16   7   54354    6672   1
   6  16   7   22814    8659   1
  -6  17   7   24965   12089   1
  -5  17   7    2641    4081   1
  -4  17   7    2710    2211   1
  -3  17   7    2410    2422   1
   2 -17   7   35736    3996  -2
  -2  17   7   35736    3996   1
   1 -17   7   30995    3980  -2
  -1  17   7   30995    3980   1
   0 -17   7    3058    1925  -2
   0  17   7    3058    1925   1
  -1 -17   7   12786    2380  -2
   1  17   7   12786    2380   1
  -2 -17   7   44773    4677  -2
   2  17   7   44773    4677   1
   3  17   7   66605    6237   1
   4  17   7    9104    2427   1
   5  17   7     447    3306   1
  -5  18   7    4643    4070   1
  -4  18   7   18628    3455   1
  -3  18   7   54993    5469   1
   2 -18   7   72997    5860  -2
  -2  18   7   72997    5860   1
   1 -18   7   60843    5343  -2
  -1  18   7   60843    5343   1
   0 -18   7   22514    3363  -2
   0  18   7   22514    3363   1
  -1 -18   7   98469    7158  -2
   1  18   7   98469    7158   1
  -2 -18   7  102344    7445  -2
   2  18   7  102344    7445   1
   3  18   7   32131    4365   1
   4  18   7   10795    3120   1
   5  18   7   77541    8462   1
  -5  19   7    -242    3218   1
  -4  19   7   24116    3852   1
  -3  19   7   28088    4650   1
   2 -19   7    9644    2411  -2
  -2  19   7    9644    2411   1
   1 -19   7     587    1909  -2
  -1  19   7     587    1909   1
   0 -19   7   23727    3518  -2
   0  19   7   23727    3518   1
  -1 -19   7    7411    2207  -2
   1  19   7    7411    2207   1
  -2 -19   7   24951    3916  -2
   2  19   7   24951    3916   1
   3  19   7    7206    2281   1
   4  19   7    8130    3191   1
   5  19   7    1000    2875   1
  -5  20   7    4092    9227   1
  -4  20   7   -2307    2817   1
  -3  20   7   57109    5662   1
   2 -20   7    7753    2675  -2
  -2  20   7    7753    2675   1
   1 -20   7   43498    5104  -2
  -1  20   7   43498    5104   1
   0 -20   7    2615    1962  -2
   0  20   7    2615    1962   1
  -1 -20   7   56869    5288  -2
   1  20   7   56869    5288   1
  -2 -20   7   17378    3700  -2
   2  20   7   17378    3700   1
   3  20   7   24697    4330   1
   4  20   7     523    3228   1
  -4  21   7   44505    6773   1
  -3  21   7    2112    2697   1
   2 -21   7    7651    3180  -2
  -2  21   7    7651    3180   1
   1 -21   7    7530    2540  -2
  -1  21   7    7530    2540   1
   0 -21   7  109295    7817  -2
   0  21   7  109295    7817   1
  -1 -21   7    9876    2434  -2
   1  21   7    9876    2434   1
  -2 -21   7   22037    3526  -2
   2  21   7   22037    3526   1
   3  21   7    8766    5714   1
   4  21   7   45317    9599   1
  -4  22   7   18042    5327   1
  -3  22   7    3808    3775   1
   2 -22   7   14248    5028  -2
  -2  22   7   14248    5028   1
   1 -22   7   24775    4393  -2
  -1  22   7   24775    4393   1
   0 -22   7   38370    4868  -2
   0  22   7   38370    4868   1
  -1 -22   7   30136    4334  -2
   1  22   7   30136    4334   1
  -2 -22   7     132    2737  -2
   2  22   7     132    2737   1
   3  22   7   39795    6651   1
   4  22   7   20677    5792   1
  -3  23   7    3520    5082   1
   2 -23   7    3851    4021  -2
  -2  23   7    3851    4021   1
   1 -23   7    9936    5509  -2
  -1  23   7    9936    5509   1
   0 -23   7   41978    6746  -2
   0  23   7   41978    6746   1
  -1 -23   7    5613    3626  -2
   1  23   7    5613    3626   1
  -2 -23   7     513    3898  -2
   2  23   7     513    3898   1
   3  23   7    6590    3228   1
  -3  24   7    5038    5097   1
   2 -24   7   19009    5211  -2
  -2  24   7   19009    5211   1
   1 -24   7   44531    9085  -2
  -1  24   7   44531    9085   1
   0 -24   7   60947    8672  -2
   0  24   7   60947    8672   1
  -1 -24   7   35813    7053  -2
   1  24   7   35813    7053   1
  -2 -24   7   16886    4153  -2
   2  24   7   16886    4153   1
   3  24   7   35795   24605   1
   2 -25   7    5750    9008  -2
  -2  25   7    5750    9008   1
   1 -25   7    5547    4718  -2
  -1  25   7    5547    4718   1
   0 -25   7   14722    6680  -2
   0  25   7   14722    6680   1
  -1 -25   7   17165    3969  -2
   1  25   7   17165    3969   1
  -2 -25   7    6967   13914  -2
   2  25   7    6967   13914   1
  -6   0   8  198215   25131   1
  -4   0   8   12857    4552   1
   2   0   8  220806   12534  -2
  -2   0   8  220806   12534   1
   0   0   8    1739    1883  -2
   0   0   8    1739    1883   1
  -2   0   8  129511    9743  -2
   2   0   8  129511    9743   1
   4   0   8    -690    2449   1
   6   0   8   17157    5321   1
  -7   1   8   17189    8896   1
  -6   1   8   11218    3256   1
  -5   1   8   66872    6413   1
  -4   1   8    1626    2243   1
  -3   1   8   38952    4122   1
   2  -1   8   28864    2874  -2
  -2   1   8   28864    2874   1
   1  -1   8  108030    6111  -2
  -1   1   8  108030    6111   1
   0  -1   8    8004    1660  -2
   0   1   8    8004    1660   1
  -1  -1   8   64922    4694  -2
   1   1   8   64922    4694   1
  -2  -1   8   31880    2960  -2
   2   1   8   31880    2960   1
   3   1   8   58324    4486   1
   4   1   8    4125    1824   1
   5   1   8   17117    3098   1
   6   1   8     796    5383   1
   7   1   8   13628    3888   1
  -7   2   8    6049    4542   1
  -6   2   8  128369   10990   1
  -5   2   8    2344    2550   1
  -4   2   8   22852    3731   1
  -3   2   8    6149    2357   1
   2  -2   8  140502    7215  -2
  -2   2   8  140502    7215   1
   1  -2   8   17006    2239  -2
  -1   2   8   17006    2239   1
   0  -2   8    4925    1552  -2
   0   2   8    4925    1552   1
  -1  -2   8   24484    2972  -2
   1   2   8   24484    2972   1
  -2  -2   8   82177    5305  -2
   2   2   8   82177    5305   1
   3   2   8    7717    2087   1
   4   2   8    -580    1500   1
   5   2   8   10526    2688   1
   6   2   8   16099    3347   1
   7   2   8    8385    5097   1
  -7   3   8   30227   11026   1
  -6   3   8   33058    5361   1
  -5   3   8   71787    6449   1
  -4   3   8    9996    2775   1
  -3   3   8   87942    6788   1
   2  -3   8  129939    6658  -2
  -2   3   8  129939    6658   1
   1  -3   8  123049    7699  -2
  -1   3   8  123049    7699   1
   0  -3   8   51270    4032  -2
   0   3   8   51270    4032   1
  -1  -3   8  107532    6490  -2
   1   3   8  107532    6490   1
  -2  -3   8  112547    6625  -2
   2   3   8  112547    6625   1
   3   3   8   42777    3338   1
   4   3   8   24932    3053   1
   5   3   8   25094    3964   1
   6   3   8   20384    3564   1
   7   3   8   15935    6093   1
  -7   4   8    8223    4639   1
  -6   4   8   48525    6524   1
  -5   4   8   12665    3300   1
  -4   4   8   88944    6683   1
  -3   4   8    1445    1690   1
   2  -4   8   64676    4698  -2
  -2   4   8   64676    4698   1
   1  -4   8   44495    3731  -2
  -1   4   8   44495    3731   1
   0  -4   8  104181    6100  -2
   0   4   8  104181    6100   1
  -1  -4   8   27605    2866  -2
   1   4   8   27605    2866   1
  -2  -4   8   45294    3628  -2
   2   4   8   45294    3628   1
   3   4   8   15830    2475   1
   4   4   8   27509    3061   1
   5   4   8   28637    4824   1
   6   4   8   14665    4970   1
  -7   5   8   75218   22086   1
  -6   5   8   21967    5156   1
  -5   5   8   35191    4483   1
  -4   5   8    -489    2082   1
  -3   5   8  107537    7406   1
   2  -5   8   92418    6530  -2
  -2   5   8   92418    6530   1
   1  -5   8   75491    4751  -2
  -1   5   8   75491    4751   1
   0  -5   8    7307    1853  -2
   0   5   8    7307    1853   1
  -1  -5   8   98160    5857  -2
   1   5   8   98160    5857   1
  -2  -5   8   84348    5286  -2
   2   5   8   84348    5286   1
   3   5   8   24759    2799   1
   4   5   8    8442    2306   1
   5   5   8   30635    4690   1
   6   5   8   19729    3889   1
  -7   6   8   10252    6854   1
  -6   6   8   16958    3676   1
  -5   6   8   27028    3949   1
  -4   6   8  182510   11992   1
  -3   6   8   11386    2617   1
   2  -6   8   18375    2989  -2
  -2   6   8   18375    2989   1
   1  -6   8   56127    4288  -2
  -1   6   8   56127    4288   1
   0  -6   8  182429    8709  -2
   0   6   8  182429    8709   1
  -1  -6   8   26267    2848  -2
   1   6   8   26267    2848   1
  -2  -6   8    7093    1730  -2
   2   6   8    7093    1730   1
   3   6   8   17870    2598   1
   4   6   8   48611    4823   1
   5   6   8    3008    1746   1
   6   6   8    7863    2744   1
  -6   7   8    6609    3348   1
  -5   7   8   22888    3904   1
  -4   7   8   29413    6291   1
  -3   7   8  102276    7298   1
   2  -7   8   17262    2706  -2
  -2   7   8   17262    2706   1
   1  -7   8   94895    5923  -2
  -1   7   8   94895    5923   1
   0  -7   8   55045    4394  -2
   0   7   8   55045    4394   1
  -1  -7   8  143476    7529  -2
   1   7   8  143476    7529   1
  -2  -7   8   11261    2165  -2
   2   7   8   11261    2165   1
   3   7   8   56253    4275   1
   4   7   8    3657    2259   1
   5   7   8   47039    6310   1
   6   7   8    3544    2149   1
  -6   8   8   16200    6132   1
  -5   8   8    8162    2956   1
  -4   8   8  162876   10715   1
  -3   8   8   10753    2644   1
   2  -8   8    9042    2008  -2
  -2   8   8    9042    2008   1
   1  -8   8     290    1203  -2
  -1   8   8     290    1203   1
   0  -8   8  228608    9962  -2
   0   8   8  228608    9962   1
  -1  -8   8    3235    1672  -2
   1   8   8    3235    1672   1
  -2  -8   8    6374    1784  -2
   2   8   8    6374    1784   1
   3   8   8   11735    2298   1
   4   8   8   64938    6040   1
   5   8   8     255    2146   1
   6   8   8   11033   11550   1
  -6   9   8    3582    4276   1
  -5   9   8   40149    4861   1
  -4   9   8   78595    6890   1
  -3   9   8   80385    6390   1
   2  -9   8     422    1663  -2
  -2   9   8     422    1663   1
   1  -9   8  104105    6348  -2
  -1   9   8  104105    6348   1
   0  -9   8  197740    9748  -2
   0   9   8  197740    9748   1
  -1  -9   8  104502    6252  -2
   1   9   8  104502    6252   1
  -2  -9   8    3621    1853  -2
   2   9   8    3621    1853   1
   3   9   8   62789    5645   1
   4   9   8   33724    4234   1
   5   9   8   34421    4646   1
   6   9   8    9445    3826   1
  -6  10   8   27094   15669   1
  -5  10   8     484    2650   1
  -4  10   8  103520    8682   1
  -3  10   8   45141    4337   1
   2 -10   8   58593    4933  -2
  -2  10   8   58593    4933   1
   1 -10   8   12162    2227  -2
  -1  10   8   12162    2227   1
   0 -10   8  161814    8746  -2
   0  10   8  161814    8746   1
  -1 -10   8   33596    3510  -2
   1  10   8   33596    3510   1
  -2 -10   8   42508    3754  -2
   2  10   8   42508    3754   1
   3  10   8   18752    2989   1
   4  10   8   73045    7061   1
   5  10   8    4551    3046   1
   6  10   8   15420    6553   1
  -6  11   8    2132    8980   1
  -5  11   8   68236    9696   1
  -4  11   8   80606    7347   1
  -3  11   8   66721    5193   1
   2 -11   8    -608    1663  -2
  -2  11   8    -608    1663   1
   1 -11   8  180401    9187  -2
  -1  11   8  180401    9187   1
   0 -11   8  188036    9172  -2
   0  11   8  188036    9172   1
  -1 -11   8  129826    7551  -2
   1  11   8  129826    7551   1
  -2 -11   8    4287    2106  -2
   2  11   8    4287    2106   1
   3  11   8  107267    7717   1
   4  11   8   48580    4731   1
   5  11   8   23008    7687   1
   6  11   8   15669    5260   1
  -6  12   8   65231   17165   1
  -5  12   8    3432    3185   1
  -4  12   8   35792    4851   1
  -3  12   8   71875    6122   1
   2 -12   8  183679   10279  -2
  -2  12   8  183679   10279   1
   1 -12   8   43264    4014  -2
  -1  12   8   43264    4014   1
   0 -12   8   86689    5968  -2
   0  12   8   86689    5968   1
  -1 -12   8   67707    5355  -2
   1  12   8   67707    5355   1
  -2 -12   8  131697    7764  -2
   2  12   8  131697    7764   1
   3  12   8    4137    2211   1
   4  12   8   38928    5897   1
   5  12   8    4642    3118   1
   6  12   8   15195   14052   1
  -6  13   8    1439   13240   1
  -5  13   8   50502    7724   1
  -4  13   8   23965    3454   1
  -3  13   8   50398    4361   1
   2 -13   8    8848    2416  -2
  -2  13   8    8848    2416   1
   1 -13   8  157846    9500  -2
  -1  13   8  157846    9500   1
   0 -13   8   49885    4535  -2
   0  13   8   49885    4535   1
  -1 -13   8  131263    8242  -2
   1  13   8  131263    8242   1
  -2 -13   8     -52    2341  -2
   2  13   8     -52    2341   1
   3  13   8  115654    8236   1
   4  13   8    9452    2397   1
   5  13   8   25490    4891   1
  -5  14   8    6992    4191   1
  -4  14   8    8948    2245   1
  -3  14   8   40946    4456   1
   2 -14   8  205369   10873  -2
  -2  14   8  205369   10873   1
   1 -14   8   32281    3996  -2
  -1  14   8   32281    3996   1
   0 -14   8   27492    3978  -2
   0  14   8   27492    3978   1
  -1 -14   8   12643    3643  -2
   1  14   8   12643    3643   1
  -2 -14   8  173154   14468  -2
   2  14   8  173154   14468   1
   3  14   8    6405    2351   1
   4  14   8   19040    4534   1
   5  14   8    6391    3158   1
  -5  15   8   22350    8819   1
  -4  15   8     536    2274   1
  -3  15   8   53439    5443   1
   2 -15   8   63581    5677  -2
  -2  15   8   63581    5677   1
   1 -15   8  130704    8733  -2
  -1  15   8  130704    8733   1
   0 -15   8     897    1838  -2
   0  15   8     897    1838   1
  -1 -15   8  123754    8073  -2
   1  15   8  123754    8073   1
  -2 -15   8   47951    4727  -2
   2  15   8   47951    4727   1
   3  15   8   95239    8052   1
   4  15   8    1483    3214   1
   5  15   8   58163    8179   1
  -5  16   8   -1624    5558   1
  -4  16   8   21071    3272   1
  -3  16   8    3531    2236   1
   2 -16   8  175611   10277  -2
  -2  16   8  175611   10277   1
   1 -16   8   10798    2977  -2
  -1  16   8   10798    2977   1
   0 -16   8   47193    5291  -2
   0  16   8   47193    5291   1
  -1 -16   8    3327    2904  -2
   1  16   8    3327    2904   1
  -2 -16   8  176956   10218  -2
   2  16   8  176956   10218   1
   3  16   8    1036    2706   1
   4  16   8   26314    4841   1
   5  16   8   27532    4861   1
  -5  17   8   21793   13709   1
  -4  17   8    4233    2965   1
  -3  17   8  117883    8179   1
   2 -17   8  105334    7693  -2
  -2  17   8  105334    7693   1
   1 -17   8  153962   10251  -2
  -1  17   8  153962   10251   1
   0 -17   8   10844    2688  -2
   0  17   8   10844    2688   1
  -1 -17   8  200785   11311  -2
   1  17   8  200785   11311   1
  -2 -17   8   77700    8608  -2
   2  17   8   77700    8608   1
   3  17   8   59404    6366   1
   4  17   8    7796    4245   1
  -4  18   8   70480   10092   1
  -3  18   8   26146    3931   1
   2 -18   8  118852    9179  -2
  -2  18   8  118852    9179   1
   1 -18   8   95227    7980  -2
  -1  18   8   95227    7980   1
   0 -18   8  180381   13554  -2
   0  18   8  180381   13554   1
  -1 -18   8   45369    4712  -2
   1  18   8   45369    4712   1
  -2 -18   8  164174   10652  -2
   2  18   8  164174   10652   1
   3  18   8   43750    7207   1
   4  18   8   75612    8755   1
  -4  19   8      59    6628   1
  -3  19   8   79225    9908   1
   2 -19   8   14143    4606  -2
  -2  19   8   14143    4606   1
   1 -19   8  101811    8239  -2
  -1  19   8  101811    8239   1
   0 -19   8    9248    3765  -2
   0  19   8    9248    3765   1
  -1 -19   8  139598    9193  -2
   1  19   8  139598    9193   1
  -2 -19   8   13122    4274  -2
   2  19   8   13122    4274   1
   3  19   8   42617    6712   1
   4  19   8   11605   12235   1
  -3  20   8    6204    3903   1
   2 -20   8   28984    7464  -2
  -2  20   8   28984    7464   1
   1 -20   8   20166    3660  -2
  -1  20   8   20166    3660   1
   0 -20   8  173450   12553  -2
   0  20   8  173450   12553   1
  -1 -20   8   10507    3075  -2
   1  20   8   10507    3075   1
  -2 -20   8   30302    5380  -2
   2  20   8   30302    5380   1
   3  20   8    4897    3253   1
  -3  21   8   60810   14412   1
   2 -21   8    5519    4608  -2
  -2  21   8    5519    4608   1
   1 -21   8  117631   12386  -2
  -1  21   8  117631   12386   1
   0 -21   8    7665    4941  -2
   0  21   8    7665    4941   1
  -1 -21   8  155923   12197  -2
   1  21   8  155923   12197   1
  -2 -21   8    -846    2915  -2
   2  21   8    -846    2915   1
   3  21   8   62977   11677   1
   2 -22   8   30109    7307  -2
  -2  22   8   30109    7307   1
   1 -22   8   15824    5076  -2
  -1  22   8   15824    5076   1
   0 -22   8  237270   38395  -2
   0  22   8  237270   38395   1
  -1 -22   8    8145    2869  -2
   1  22   8    8145    2869   1
  -2 -22   8   48961    7624  -2
   2  22   8   48961    7624   1
   1 -23   8   99188   21325  -2
  -1  23   8   99188   21325   1
   0 -23   8   12913   11652  -2
   0  23   8   12913   11652   1
  -1 -23   8   88968   12810  -2
   1  23   8   88968   12810   1
  -5   0   9   76962   12692   1
  -3   0   9   31865    5548   1
   1   0   9  138473   15453  -2
  -1   0   9  138473   15453   1
  -1   0   9   92005   10092  -2
   1   0   9   92005   10092   1
   3   0   9  123984   12448   1
   5   0   9   48880    7178   1
  -6   1   9   23441    6190   1
  -5   1   9    2342    2973   1
  -4   1   9   15698    3567   1
  -3   1   9   -2112    2112   1
   2  -1   9  121247    7181  -2
  -2   1   9  121247    7181   1
   1  -1   9    7028    2232  -2
  -1   1   9    7028    2232   1
   0  -1   9   -1516    1516  -2
   0   1   9   -1516    1516   1
  -1  -1   9     -68    2614  -2
   1   1   9     -68    2614   1
  -2  -1   9  182511   11134  -2
   2   1   9  182511   11134   1
   3   1   9    5209    2804   1
   4   1   9   24209    3797   1
   5   1   9    3063    2430   1
   6   1   9   56112   11577   1
  -6   2   9   10286    6097   1
  -5   2   9   22346    5048   1
  -4   2   9    5767    3116   1
  -3   2   9   21884    4005   1
   2  -2   9    9770    2474  -2
  -2   2   9    9770    2474   1
   1  -2   9   95844    6254  -2
  -1   2   9   95844    6254   1
   0  -2   9   51318    4845  -2
   0   2   9   51318    4845   1
  -1  -2   9   75534    6528  -2
   1   2   9   75534    6528   1
  -2  -2   9    6857    2206  -2
   2   2   9    6857    2206   1
   3   2   9  110486    7521   1
   4   2   9   22318    3710   1
   5   2   9   73350   10410   1
   6   2   9   13767    5390   1
  -6   3   9   12147    4854   1
  -5   3   9    -112    2951   1
  -4   3   9   -1061    2907   1
  -3   3   9    6651    3268   1
   2  -3   9   49707    4787  -2
  -2   3   9   49707    4787   1
   1  -3   9   13400    2661  -2
  -1   3   9   13400    2661   1
   0  -3   9   32146    3745  -2
   0   3   9   32146    3745   1
  -1  -3   9   23212    3888  -2
   1   3   9   23212    3888   1
  -2  -3   9   93553    7546  -2
   2   3   9   93553    7546   1
   3   3   9   12230    2423   1
   4   3   9   44625    6262   1
   5   3   9   19875    4194   1
   6   3   9   75221   19567   1
  -6   4   9   16915    6072   1
  -5   4   9    6902    3706   1
  -4   4   9   13717    4855   1
  -3   4   9   67853    6706   1
   2  -4   9    4712    2483  -2
  -2   4   9    4712    2483   1
   1  -4   9   75244    6975  -2
  -1   4   9   75244    6975   1
   0  -4   9   67341    5601  -2
   0   4   9   67341    5601   1
  -1  -4   9  106219    7253  -2
   1   4   9  106219    7253   1
  -2  -4   9    4634    2050  -2
   2   4   9    4634    2050   1
   3   4   9   85013    6255   1
   4   4   9   50106    5698   1
   5   4   9   96427    8937   1
  -6   5   9    6798    6496   1
  -5   5   9   -1056    3397   1
  -4   5   9   55777    6177   1
  -3   5   9   37836    5415   1
   2  -5   9    7112    3442  -2
  -2   5   9    7112    3442   1
   1  -5   9   46754    6039  -2
  -1   5   9   46754    6039   1
   0  -5   9  215130   11017  -2
   0   5   9  215130   11017   1
  -1  -5   9  106071    8263  -2
   1   5   9  106071    8263   1
  -2  -5   9   50284    4505  -2
   2   5   9   50284    4505   1
   3   5   9    8895    2257   1
   4   5   9  119295   10040   1
   5   5   9   36783    5985   1
  -6   6   9    3396    5355   1
  -5   6   9    7550    5344   1
  -4   6   9    4565    2945   1
  -3   6   9  101863    8841   1
   2  -6   9   -2915    2915  -2
  -2   6   9   -2915    2915   1
   1  -6   9   61565    6338  -2
  -1   6   9   61565    6338   1
   0  -6   9   20671    3713  -2
   0   6   9   20671    3713   1
  -1  -6   9  122707    7511  -2
   1   6   9  122707    7511   1
  -2  -6   9    1409    1635  -2
   2   6   9    1409    1635   1
   3   6   9   49108    4467   1
   4   6   9   20031    4362   1
   5   6   9   68435    9600   1
  -5   7   9     612    3597   1
  -4   7   9   52281    5927   1
  -3   7   9   -1351    2867   1
   2  -7   9    1451    2192  -2
  -2   7   9    1451    2192   1
   1  -7   9   -1246    1814  -2
  -1   7   9   -1246    1814   1
   0  -7   9  168818    9825  -2
   0   7   9  168818    9825   1
  -1  -7   9    2614    1997  -2
   1   7   9    2614    1997   1
  -2  -7   9    4575    1955  -2
   2   7   9    4575    1955   1
   3   7   9    2643    2071   1
   4   7   9  122920   10101   1
   5   7   9    3382    3248   1
  -5   8   9    3508    4453   1
  -4   8   9    4652    2909   1
  -3   8   9   68567    6227   1
   2  -8   9   37452    4706  -2
  -2   8   9   37452    4706   1
   1  -8   9   69956    5710  -2
  -1   8   9   69956    5710   1
   0  -8   9    1241    1587  -2
   0   8   9    1241    1587   1
  -1  -8   9  112528    7096  -2
   1   8   9  112528    7096   1
  -2  -8   9   53164    4342  -2
   2   8   9   53164    4342   1
   3   8   9   52580    5070   1
   4   8   9    1054    1943   1
   5   8   9   68896   12202   1
  -5   9   9    6195    4356   1
  -4   9   9   85627    7768   1
  -3   9   9    2494    2309   1
   2  -9   9   34016    4265  -2
  -2   9   9   34016    4265   1
   1  -9   9   54065    5781  -2
  -1   9   9   54065    5781   1
   0  -9   9  325679   13111  -2
   0   9   9  325679   13111   1
  -1  -9   9   20841    3043  -2
   1   9   9   20841    3043   1
  -2  -9   9   66231    5176  -2
   2   9   9   66231    5176   1
   3   9   9   44658    4717   1
   4   9   9  152829   10677   1
   5   9   9   11533    3109   1
  -5  10   9   47517   10295   1
  -4  10   9     754    3748   1
  -3  10   9   51266    5294   1
   2 -10   9   49745    5517  -2
  -2  10   9   49745    5517   1
   1 -10   9   80375    6585  -2
  -1  10   9   80375    6585   1
   0 -10   9    4522    1935  -2
   0  10   9    4522    1935   1
  -1 -10   9   80613    5909  -2
   1  10   9   80613    5909   1
  -2 -10   9   76141    6012  -2
   2  10   9   76141    6012   1
   3  10   9   64948    5867   1
   4  10   9    3098    2238   1
   5  10   9   23693    4871   1
  -5  11   9    4099    5111   1
  -4  11   9   32407    5542   1
  -3  11   9    3828    2379   1
   2 -11   9   97821    7787  -2
  -2  11   9   97821    7787   1
   1 -11   9   34156    4134  -2
  -1  11   9   34156    4134   1
   0 -11   9  104703    8544  -2
   0  11   9  104703    8544   1
  -1 -11   9   16102    2697  -2
   1  11   9   16102    2697   1
  -2 -11   9  111398    7889  -2
   2  11   9  111398    7889   1
   3  11   9   48090    7026   1
   4  11   9   66679    9616   1
   5  11   9    3644    3472   1
  -5  12   9   48448   11680   1
  -4  12   9    2036    3813   1
  -3  12   9   22428    3929   1
   2 -12   9   29595    4647  -2
  -2  12   9   29595    4647   1
   1 -12   9   83894    6753  -2
  -1  12   9   83894    6753   1
   0 -12   9    -611    2015  -2
   0  12   9    -611    2015   1
  -1 -12   9   50057    4892  -2
   1  12   9   50057    4892   1
  -2 -12   9   44184    4802  -2
   2  12   9   44184    4802   1
   3  12   9   68383    8152   1
   4  12   9    5264    5112   1
  -4  13   9    6086    5384   1
  -3  13   9    3025    3494   1
   2 -13   9  205694   11553  -2
  -2  13   9  205694   11553   1
   1 -13   9   30433    4051  -2
  -1  13   9   30433    4051   1
   0 -13   9   29479    4035  -2
   0  13   9   29479    4035   1
  -1 -13   9   20426    4307  -2
   1  13   9   20426    4307   1
  -2 -13   9  185934   11093  -2
   2  13   9  185934   11093   1
   3  13   9   29567    6611   1
   4  13   9   19366    4640   1
  -4  14   9    6327    8532   1
  -3  14   9   43679    6954   1
   2 -14   9     558    2199  -2
  -2  14   9     558    2199   1
   1 -14   9  155141    9822  -2
  -1  14   9  155141    9822   1
   0 -14   9   24433    3462  -2
   0  14   9   24433    3462   1
  -1 -14   9   86248    6653  -2
   1  14   9   86248    6653   1
  -2 -14   9    3359    2427  -2
   2  14   9    3359    2427   1
   3  14   9   68256    8696   1
   4  14   9   17226    4681   1
  -4  15   9    4956    8553   1
  -3  15   9   11073    4410   1
   2 -15   9  290672   15399  -2
  -2  15   9  290672   15399   1
   1 -15   9   34636    4161  -2
  -1  15   9   34636    4161   1
   0 -15   9   70879    6278  -2
   0  15   9   70879    6278   1
  -1 -15   9   40903    4798  -2
   1  15   9   40903    4798   1
  -2 -15   9  299463   26118  -2
   2  15   9  299463   26118   1
   3  15   9   13056    3565   1
   4  15   9   41639   12527   1
  -3  16   9   62128    8358   1
   2 -16   9   12220    4346  -2
  -2  16   9   12220    4346   1
   1 -16   9   60714    5928  -2
  -1  16   9   60714    5928   1
   0 -16   9   55707    6096  -2
   0  16   9   55707    6096   1
  -1 -16   9   60691    6301  -2
   1  16   9   60691    6301   1
  -2 -16   9    4840    4943  -2
   2  16   9    4840    4943   1
   3  16   9   16785    5826   1
  -3  17   9     404    5050   1
   2 -17   9  136213   10700  -2
  -2  17   9  136213   10700   1
   1 -17   9    4739    5244  -2
  -1  17   9    4739    5244   1
   0 -17   9   52425    7108  -2
   0  17   9   52425    7108   1
  -1 -17   9   13134    4469  -2
   1  17   9   13134    4469   1
  -2 -17   9  110404   13002  -2
   2  17   9  110404   13002   1
   3  17   9   12502    4945   1
  -3  18   9   86879   18044   1
   2 -18   9    7717    6596  -2
  -2  18   9    7717    6596   1
   1 -18   9   74198   11546  -2
  -1  18   9   74198   11546   1
   0 -18   9   58096   10473  -2
   0  18   9   58096   10473   1
  -1 -18   9  107397    9493  -2
   1  18   9  107397    9493   1
  -2 -18   9    4399    4037  -2
   2  18   9    4399    4037   1
   2 -19   9   89498   20241  -2
  -2  19   9   89498   20241   1
   1 -19   9   36063   10942  -2
  -1  19   9   36063   10942   1
   0 -19   9  265986   47319  -2
   0  19   9  265986   47319   1
  -1 -19   9   78628    9248  -2
   1  19   9   78628    9248   1
  -2 -19   9   84258   13880  -2
   2  19   9   84258   13880   1
   1 -20   9   49699   14968  -2
  -1  20   9   49699   14968   1
   0 -20   9      95    8191  -2
   0  20   9      95    8191   1
  -1 -20   9  105351   19889  -2
   1  20   9  105351   19889   1
  -4   0  10   37728   21910   1
   2   0  10  627925   39389  -2
  -2   0  10  627925   39389   1
   0   0  10  152828   14155  -2
   0   0  10  152828   14155   1
  -2   0  10  620175   33717  -2
   2   0  10  620175   33717   1
   4   0  10   41526    9282   1
  -5   1  10   75266   29468   1
  -4   1  10    5785    8882   1
  -3   1  10   38464   11156   1
   2  -1  10    -947    3331  -2
  -2   1  10    -947    3331   1
   1  -1  10  250560   15334  -2
  -1   1  10  250560   15334   1
   0  -1  10    3663    2679  -2
   0   1  10    3663    2679   1
  -1  -1  10  186362   11709  -2
   1   1  10  186362   11709   1
  -2  -1  10    1814    2486  -2
   2   1  10    1814    2486   1
   3   1  10  217641   13250   1
   4   1  10    2909    3125   1
  -4   2  10   28165    8017   1
  -3   2  10    8030    7008   1
   2  -2  10  276726   18652  -2
  -2   2  10  276726   18652   1
   1  -2  10    6543    2500  -2
  -1   2  10    6543    2500   1
   0  -2  10  118570    8664  -2
   0   2  10  118570    8664   1
  -1  -2  10    7149    2913  -2
   1   2  10    7149    2913   1
  -2  -2  10  289868   15010  -2
   2   2  10  289868   15010   1
   3   2  10    4977    3700   1
   4   2  10   44078    6636   1
  -4   3  10    1729    5639   1
  -3   3  10   96479   13784   1
   2  -3  10   -3199    4891  -2
  -2   3  10   -3199    4891   1
   1  -3  10  236166   18716  -2
  -1   3  10  236166   18716   1
   0  -3  10   24024    3750  -2
   0   3  10   24024    3750   1
  -1  -3  10  222551   13012  -2
   1   3  10  222551   13012   1
  -2  -3  10    2056    4226  -2
   2   3  10    2056    4226   1
   3   3  10  149746   13316   1
   4   3  10    8533    4146   1
  -4   4  10  138230   29170   1
  -3   4  10   -1158    6815   1
   2  -4  10  164653   11315  -2
  -2   4  10  164653   11315   1
   1  -4  10   23769    3232  -2
  -1   4  10   23769    3232   1
   0  -4  10  355107   18995  -2
   0   4  10  355107   18995   1
  -1  -4  10    5740    2598  -2
   1   4  10    5740    2598   1
  -2  -4  10  181018   12117  -2
   2   4  10  181018   12117   1
   3   4  10   35391    5696   1
   4   4  10  130876   14358   1
  -4   5  10    5634    9580   1
  -3   5  10  108686   15496   1
   2  -5  10    3610    3741  -2
  -2   5  10    3610    3741   1
   1  -5  10  130454   10057  -2
  -1   5  10  130454   10057   1
   0  -5  10   13773    3130  -2
   0   5  10   13773    3130   1
  -1  -5  10  212523   12531  -2
   1   5  10  212523   12531   1
  -2  -5  10    2808    3872  -2
   2   5  10    2808    3872   1
   3   5  10   98349    8749   1
   4   5  10    3957    3433   1
  -4   6  10  161964   17454   1
  -3   6  10   10140    9844   1
   2  -6  10   30778    6255  -2
  -2   6  10   30778    6255   1
   1  -6  10    6129    2645  -2
  -1   6  10    6129    2645   1
   0  -6  10  354638   16618  -2
   0   6  10  354638   16618   1
  -1  -6  10   -1836    1836  -2
   1   6  10   -1836    1836   1
  -2  -6  10   35819    4234  -2
   2   6  10   35819    4234   1
   3   6  10   10771    5894   1
   4   6  10  127229   13884   1
  -4   7  10   10554    6231   1
  -3   7  10  141777   18249   1
   2  -7  10   10692    3507  -2
  -2   7  10   10692    3507   1
   1  -7  10  129203    9447  -2
  -1   7  10  129203    9447   1
   0  -7  10      26    2078  -2
   0   7  10      26    2078   1
  -1  -7  10  246330   13781  -2
   1   7  10  246330   13781   1
  -2  -7  10   14220    4102  -2
   2   7  10   14220    4102   1
   3   7  10   78594   18187   1
   4   7  10    8567    4012   1
  -4   8  10  208925   23413   1
  -3   8  10   -3597    5750   1
   2  -8  10   67071    8148  -2
  -2   8  10   67071    8148   1
   1  -8  10   12736    3404  -2
  -1   8  10   12736    3404   1
   0  -8  10  491247   19408  -2
   0   8  10  491247   19408   1
  -1  -8  10    4032    2232  -2
   1   8  10    4032    2232   1
  -2  -8  10   80072   10411  -2
   2   8  10   80072   10411   1
   3   8  10     175    2998   1
  -4   9  10   20189    6822   1
  -3   9  10   92952   18346   1
   2  -9  10   45725    6912  -2
  -2   9  10   45725    6912   1
   1  -9  10   91568   12959  -2
  -1   9  10   91568   12959   1
   0  -9  10    3536    2301  -2
   0   9  10    3536    2301   1
  -1  -9  10  149963   10432  -2
   1   9  10  149963   10432   1
  -2  -9  10   21026    5380  -2
   2   9  10   21026    5380   1
   3   9  10   51569    7521   1
   4   9  10   23433   15525   1
  -4  10  10   31577   18161   1
  -3  10  10   -2410    6198   1
   2 -10  10   39229    7074  -2
  -2  10  10   39229    7074   1
   1 -10  10   15413    4248  -2
  -1  10  10   15413    4248   1
   0 -10  10  102880   11419  -2
   0  10  10  102880   11419   1
  -1 -10  10   31233    4285  -2
   1  10  10   31233    4285   1
  -2 -10  10   27452    3861  -2
   2  10  10   27452    3861   1
   3  10  10    2738    3716   1
  -3  11  10   56599   11066   1
   2 -11  10   24271   10409  -2
  -2  11  10   24271   10409   1
   1 -11  10  116776   11955  -2
  -1  11  10  116776   11955   1
   0 -11  10    2577    2419  -2
   0  11  10    2577    2419   1
  -1 -11  10   96383   18555  -2
   1  11  10   96383   18555   1
  -2 -11  10   21006    3905  -2
   2  11  10   21006    3905   1
   3  11  10   93334   11889   1
  -3  12  10     513    9939   1
   2 -12  10  148949   15646  -2
  -2  12  10  148949   15646   1
   1 -12  10   16722    4506  -2
  -1  12  10   16722    4506   1
   0 -12  10   35112   12250  -2
   0  12  10   35112   12250   1
  -1 -12  10   11149    2903  -2
   1  12  10   11149    2903   1
  -2 -12  10  103809   10990  -2
   2  12  10  103809   10990   1
   3  12  10   -3446    3446   1
  -3  13  10   29600   14385   1
   2 -13  10   -1118    4563  -2
  -2  13  10   -1118    4563   1
   1 -13  10  120971   14465  -2
  -1  13  10  120971   14465   1
   0 -13  10    2299    4068  -2
   0  13  10    2299    4068   1
  -1 -13  10   61874    6214  -2
   1  13  10   61874    6214   1
  -2 -13  10   -1634    4118  -2
   2  13  10   -1634    4118   1
   2 -14  10  275849   43970  -2
  -2  14  10  275849   43970   1
   1 -14  10   14313    4423  -2
  -1  14  10   14313    4423   1
   0 -14  10   33700    7183  -2
   0  14  10   33700    7183   1
  -1 -14  10   17561    7573  -2
   1  14  10   17561    7573   1
  -2 -14  10  261620   26601  -2
   2  14  10  261620   26601   1
   2 -15  10   -3339    5155  -2
  -2  15  10   -3339    5155   1
   1 -15  10   72872   10258  -2
  -1  15  10   72872   10258   1
   0 -15  10   27067    6280  -2
   0  15  10   27067    6280   1
  -1 -15  10   37652    9161  -2
   1  15  10   37652    9161   1
   1 -16  10   -1172    4921  -2
  -1  16  10   -1172    4921   1
   0 -16  10   11485    6144  -2
   0  16  10   11485    6144   1
   1   0  11  133746   31752  -2
  -1   0  11  133746   31752   1
  -1   0  11   78970   14824  -2
   1   0  11   78970   14824   1
   1  -1  11    5576    4424  -2
  -1   1  11    5576    4424   1
   0  -1  11    6144    4531  -2
   0   1  11    6144    4531   1
  -1  -1  11   19531    5895  -2
   1   1  11   19531    5895   1
  -2  -1  11  122946   13054  -2
   2   1  11  122946   13054   1
   1  -2  11  103933   15882  -2
  -1   2  11  103933   15882   1
   0  -2  11    1871    3836  -2
   0   2  11    1871    3836   1
  -1  -2  11   69674   10011  -2
   1   2  11   69674   10011   1
  -2  -2  11   13608    8265  -2
   2   2  11   13608    8265   1
   2  -3  11   81958   26714  -2
  -2   3  11   81958   26714   1
   1  -3  11    -608   16052  -2
  -1   3  11    -608   16052   1
   0  -3  11   69774   14651  -2
   0   3  11   69774   14651   1
  -1  -3  11   15048    5290  -2
   1   3  11   15048    5290   1
  -2  -3  11   79354   10383  -2
   2   3  11   79354   10383   1
   2  -4  11    4277   16638  -2
  -2   4  11    4277   16638   1
   1  -4  11   69490   17809  -2
  -1   4  11   69490   17809   1
   0  -4  11    6928    4422  -2
   0   4  11    6928    4422   1
  -1  -4  11   74834   11863  -2
   1   4  11   74834   11863   1
  -2  -4  11   15757    5691  -2
   2   4  11   15757    5691   1
   2  -5  11   21383   18454  -2
  -2   5  11   21383   18454   1
   1  -5  11    9358    7211  -2
  -1   5  11    9358    7211   1
   0  -5  11  206323   19443  -2
   0   5  11  206323   19443   1
  -1  -5  11   12158    4471  -2
   1   5  11   12158    4471   1
  -2  -5  11   26770    6748  -2
   2   5  11   26770    6748   1
   2  -6  11    6796   16989  -2
  -2   6  11    6796   16989   1
   1  -6  11   58474   12323  -2
  -1   6  11   58474   12323   1
   0  -6  11   21509    4942  -2
   0   6  11   21509    4942   1
  -1  -6  11  129367   15169  -2
   1   6  11  129367   15169   1
  -2  -6  11     347    6171  -2
   2   6  11     347    6171   1
   2  -7  11  -16035   22525  -2
  -2   7  11  -16035   22525   1
   1  -7  11   19873    7983  -2
  -1   7  11   19873    7983   1
   0  -7  11  151906   19967  -2
   0   7  11  151906   19967   1
  -1  -7  11    9650    4455  -2
   1   7  11    9650    4455   1
   2  -8  11   -8085   15173  -2
  -2   8  11   -8085   15173   1
   1  -8  11   37146   17494  -2
  -1   8  11   37146   17494   1
   0  -8  11   33382   10226  -2
   0   8  11   33382   10226   1
  -1  -8  11   89983   12077  -2
   1   8  11   89983   12077   1
   1  -9  11   -1930    4558  -2
  -1   9  11   -1930    4558   1
   0  -9  11   88507   13259  -2
   0   9  11   88507   13259   1
  -1  -9  11    3749    5683  -2
   1   9  11    3749    5683   1
;
_shelx_hkl_checksum     77636
_shelx_res_file
;
TITL s21_a01sad in P2(1)/n
    an3.res
    created by SHELXL-2018/3 at 16:19:29 on 22-Jan-2021
CELL 0.71073   6.97620  22.80630   8.03940  90.0000  90.9477  90.0000
ZERR    2.00   0.00120   0.00390   0.00130   0.0000   0.0043   0.0000
LATT   1
SYMM     0.50000 - X ,    0.50000 + Y ,    0.50000 - Z
SFAC  C   H   CL  N   O   SN
UNIT   36   52   12   4   8   2
TEMP  -173.
SIZE      0.170     0.170     0.130
ACTA
PLAN  -30
BOND $H
CONF
HTAB
L.S.     12
WGHT    0.090000    3.000000
EXTI    0.007258
BASF   0.20956
FVAR      10.24535
O1    5    0.005406    0.204712    0.563963    11.00000    0.04921    0.01885 =
         0.02101    0.00249   -0.00111    0.00221
O2    5    0.022345    0.357993   -0.092187    11.00000    0.05176    0.02067 =
         0.03136    0.00658    0.00167   -0.00104
C1    1    0.007277    0.225278    0.406434    11.00000    0.02980    0.01606 =
         0.01898    0.00131   -0.00281    0.00026
C2    1    0.010960    0.190474    0.264660    11.00000    0.04295    0.01355 =
         0.02469   -0.00114   -0.00084    0.00072
AFIX  43
H2    2    0.011776    0.148942    0.273751    11.00000   -1.20000
AFIX   0
C3    1    0.013423    0.217113    0.110016    11.00000    0.04145    0.01466 =
         0.02234   -0.00244    0.00123   -0.00086
AFIX  43
H3    2    0.014641    0.193476    0.012738    11.00000   -1.20000
AFIX   0
C4    1    0.014144    0.277612    0.094473    11.00000    0.03035    0.01668 =
         0.02004    0.00066   -0.00187   -0.00042
C5    1    0.019701    0.304670   -0.068438    11.00000    0.04001    0.02238 =
         0.02420    0.00255   -0.00146   -0.00039
AFIX  43
H5    2    0.021414    0.279678   -0.162937    11.00000   -1.20000
AFIX   0
C6    1    0.009676    0.312088    0.237683    11.00000    0.04189    0.01428 =
         0.02251   -0.00245   -0.00067   -0.00012
AFIX  43
H6    2    0.008962    0.353603    0.227991    11.00000   -1.20000
AFIX   0
C7    1    0.006267    0.286481    0.393919    11.00000    0.04435    0.01561 =
         0.02437   -0.00256   -0.00004    0.00049
AFIX  43
H7    2    0.003288    0.310129    0.491121    11.00000   -1.20000
AFIX   0
C8    1    0.007668    0.142224    0.587359    11.00000    0.04343    0.01766 =
         0.02865    0.00667   -0.00177    0.00260
AFIX 137
H8A   2   -0.104360    0.124858    0.531118    11.00000   -1.50000
H8B   2    0.003967    0.133301    0.706506    11.00000   -1.50000
H8C   2    0.124940    0.125913    0.540404    11.00000   -1.50000
AFIX   0
SN1   6    0.000000    0.000000    0.000000    10.50000    0.01966    0.01313 =
         0.01281    0.00193   -0.00159   -0.00059
CL1   3   -0.238058    0.075907   -0.032299    11.00000    0.02461    0.01727 =
         0.02746    0.00587    0.00043    0.00317
CL2   3    0.027178    0.020309    0.296451    11.00000    0.02944    0.02416 =
         0.01379   -0.00027   -0.00099   -0.00384
CL3   3    0.253848    0.069818   -0.051378    11.00000    0.02398    0.01808 =
         0.01994    0.00317   -0.00159   -0.00404
DFIX .9 N1 H1A N1 H1B N1 H1C
N1    4    0.500820    0.029424    0.281785    11.00000    0.02762    0.02051 =
         0.01445    0.00072   -0.00246   -0.00157
H1A   2    0.533114    0.066179    0.312727    11.00000   -1.20000
H1B   2    0.543718    0.014678    0.183179    11.00000   -1.20000
H1C   2    0.371551    0.028631    0.254638    11.00000   -1.20000
C9    1    0.542897   -0.011101    0.421823    11.00000    0.03457    0.02599 =
         0.01713    0.00410    0.00314    0.00691
AFIX  23
H9A   2    0.683408   -0.014942    0.437370    11.00000   -1.20000
H9B   2    0.490162   -0.050389    0.395586    11.00000   -1.20000
AFIX   0
HKLF 5
REM  s21_a01sad in P2(1)/n
REM wR2 = 0.1639, GooF = S = 1.065, Restrained GooF = 1.065 for all data
REM R1 = 0.0616 for 3182 Fo > 4sig(Fo) and 0.0774 for all 3929 data
REM 154 parameters refined using 3 restraints
END
WGHT      0.0959      3.3601
REM Instructions for potential hydrogen bonds
HTAB C2 Cl2
EQIV $3 x, y, z+1
HTAB C8 Cl3_$3
EQIV $4 x+1/2, -y+1/2, z+1/2
HTAB N1 O2_$4
EQIV $5 x+1, y, z
HTAB N1 Cl1_$5
EQIV $6 -x+1, -y, -z
HTAB N1 Cl3_$6
HTAB N1 Cl2
HTAB N1 Cl3
HTAB C9 Cl2_$5
EQIV $2 -x+1, -y, -z+1
HTAB C9 Cl2_$2
EQIV $7 -x+1/2, y-1/2, -z+1/2
HTAB C9 O2_$7
REM Highest difference peak  2.913,  deepest hole -2.694,  1-sigma level  0.246
Q1    1   0.2674  0.0003 -0.0086  11.00000  0.05    2.91
Q2    1  -0.0048  0.0000  0.0923  11.00000  0.05    2.56
Q3    1  -0.1043  0.0004 -0.0182  11.00000  0.05    2.33
Q4    1  -0.4990  0.0688 -0.0394  11.00000  0.05    1.58
Q5    1  -0.0247  0.0724 -0.0432  11.00000  0.05    1.40
Q6    1  -0.0876  0.0198  0.2858  11.00000  0.05    1.22
Q7    1   0.2592  0.0669  0.0534  11.00000  0.05    1.18
Q8    1  -0.1194  0.0105 -0.0950  11.00000  0.05    1.14
Q9    1   0.2187  0.0213  0.2890  11.00000  0.05    1.11
Q10   1   0.3883  0.0744 -0.0257  11.00000  0.05    1.02
Q11   1   0.0792 -0.0026  0.3964  11.00000  0.05    0.99
Q12   1   0.0400  0.0039 -0.2047  11.00000  0.05    0.98
Q13   1   0.0719  0.0680 -0.0206  11.00000  0.05    0.91
Q14   1  -0.1385  0.0384  0.0340  11.00000  0.05    0.90
Q15   1   0.6685  0.0239  0.2934  11.00000  0.05    0.90
Q16   1  -0.2384  0.0220  0.2985  11.00000  0.05    0.88
Q17   1   0.4654  0.0220 -0.0448  11.00000  0.05    0.88
Q18   1   0.0988  0.0170 -0.3012  11.00000  0.05    0.83
Q19   1   0.0418  0.0052  0.1901  11.00000  0.05    0.82
Q20   1  -0.3696  0.0722 -0.0450  11.00000  0.05    0.82
Q21   1   0.0030  0.0294 -0.0005  11.00000  0.05    0.80
Q22   1  -0.2448  0.0771  0.0598  11.00000  0.05    0.79
Q23   1  -0.4611  0.0250  0.0392  11.00000  0.05    0.79
Q24   1   0.0993 -0.0008  0.2180  11.00000  0.05    0.78
Q25   1   0.1242  0.0735 -0.0416  11.00000  0.05    0.75
Q26   1  -0.3034  0.0653 -0.0574  11.00000  0.05    0.73
Q27   1  -0.2297  0.0284  0.0969  11.00000  0.05    0.70
Q28   1  -0.0892  0.0728 -0.1122  11.00000  0.05    0.69
Q29   1   0.3728  0.0641  0.0540  11.00000  0.05    0.66
Q30   1   0.2911  0.0624 -0.2639  11.00000  0.05    0.65
;
_shelx_res_checksum     42185
