# Supplementary material for: A new organic–inorganic compound, ethyl­enedi­ammonium hexa­chlorido­stannate(IV) p-anisaldehyde disolvate
Source: Acta Crystallogr E Crystallogr Commun. 2021 Jun 8;77(Pt 7):696–9. doi: 10.1107/S205698902100579X (PMC8382060; doi:10.1107/S205698902100579X)
Supplement: Supplementary file 2 [file e-77-00696-Isup2.hkl]

data_I                                                                          
_shelx_title ' s21_a01sad in P2(1)/n'                                           
_shelx_refln_list_code          4                                               
_shelx_F_calc_maximum      263.96                                               
_exptl_crystal_F_000       664.00                                               
_reflns_d_resolution_high  0.6916                                               
                                                                                
loop_                                                                           
 _space_group_symop_operation_xyz                                               
 'x, y, z'                                                                      
 '-x+1/2, y+1/2, -z+1/2'                                                        
 '-x, -y, -z'                                                                   
 'x-1/2, -y-1/2, z-1/2'                                                         
                                                                                
_cell_length_a     6.9762                                                       
_cell_length_b    22.8063                                                       
_cell_length_c     8.0394                                                       
_cell_angle_alpha  90.000                                                       
_cell_angle_beta   90.948                                                       
_cell_angle_gamma  90.000                                                       
                                                                                
_shelx_F_squared_multiplier     1.000                                           
                                                                                
loop_                                                                           
 _refln_index_h                                                                 
 _refln_index_k                                                                 
 _refln_index_l                                                                 
 _refln_F_squared_calc                                                          
 _refln_F_squared_meas                                                          
 _refln_F_squared_sigma                                                         
 _refln_observed_status                                                         
   2   0   0      69676.68      72636.83      2055.27 o                         
   4   0   0      52914.52      60820.85      1736.09 o                         
   6   0   0       2640.52       2684.68       121.95 o                         
   8   0   0       4824.36       5555.12       250.82 o                         
   1   1   0       9742.09       8186.14       153.20 o                         
   2   1   0        532.43        438.60        14.46 o                         
   3   1   0       4456.84       4104.38        89.97 o                         
   4   1   0        879.00        959.26        32.88 o                         
   5   1   0       3125.84       3152.65        81.59 o                         
   6   1   0        152.77        167.52        19.38 o                         
   7   1   0        825.48        931.40        58.38 o                         
   8   1   0        254.10        702.03       110.85 o                         
   9   1   0        546.00        685.51        67.65 o                         
   0   2   0      14660.82      24389.73       963.17 o                         
   1   2   0          6.14         -1.71         1.71 o                         
   2   2   0        773.19        755.24        21.40 o                         
   3   2   0          0.99         -2.92         2.92 o                         
   4   2   0       4810.18       4188.06        96.16 o                         
   5   2   0          0.18         -5.01         5.94 o                         
   6   2   0         10.18         17.03        15.95 o                         
   7   2   0          0.00        225.80        73.90 o                         
   8   2   0        925.49       1121.80        75.05 o                         
   9   2   0          6.08         26.01        21.75 o                         
   1   3   0       9527.13       8345.19       171.78 o                         
   2   3   0        203.41        165.07         9.72 o                         
   3   3   0       5843.43       5489.93       127.25 o                         
   4   3   0        103.80         94.70        10.82 o                         
   5   3   0       2573.66       2614.66        75.13 o                         
   6   3   0        142.78        184.92        25.25 o                         
   7   3   0        990.85       1051.97        61.76 o                         
   8   3   0         77.08        424.10        98.14 o                         
   9   3   0        329.03        341.47        42.45 o                         
   0   4   0      33308.77      62273.34      1741.40 o                         
   1   4   0        146.97        113.26         7.55 o                         
   2   4   0      36777.93      34314.12       650.27 o                         
   3   4   0        104.02        128.69        11.78 o                         
   4   4   0       6222.68       6011.79       140.52 o                         
   5   4   0        174.98        231.92        18.40 o                         
   6   4   0       4186.70       4585.85       134.80 o                         
   7   4   0         36.94        388.63       138.23 o                         
   8   4   0        644.40        852.58        63.49 o                         
   9   4   0         60.62         76.36        25.67 o                         
   1   5   0       9371.10       8550.31       204.48 o                         
   2   5   0         32.93         18.75         3.97 o                         
   3   5   0       6958.38       6753.48       142.68 o                         
   4   5   0        200.18        202.37        15.97 o                         
   5   5   0       2259.25       2213.69        67.49 o                         
   6   5   0          3.14         28.98        11.85 o                         
   7   5   0       1431.13       1606.85        84.72 o                         
   8   5   0        149.14        157.98        31.38 o                         
   9   5   0        251.92        317.87        38.70 o                         
   0   6   0       8718.56      12161.47       350.99 o                         
   1   6   0        474.18        470.06        24.15 o                         
   2   6   0      56095.61      57840.12      1156.25 o                         
   3   6   0         55.94         77.73         8.65 o                         
   4   6   0       1158.92       1229.50        44.76 o                         
   5   6   0        324.57        378.92        24.48 o                         
   6   6   0       6675.62       7114.91       189.75 o                         
   7   6   0         38.05        268.53        82.74 o                         
   8   6   0         33.05         21.15        20.44 o                         
   9   6   0         64.09        100.93        25.32 o                         
   1   7   0       6090.31       5419.77       134.80 o                         
   2   7   0        134.83        121.74        11.79 o                         
   3   7   0       4148.41       3955.06        92.71 o                         
   4   7   0        202.60        221.36        17.38 o                         
   5   7   0       1530.63       1727.92        64.45 o                         
   6   7   0        199.36        309.65        28.57 o                         
   7   7   0       1284.53       1443.58        85.10 o                         
   8   7   0         64.77        108.18        24.50 o                         
   9   7   0        243.96        286.42        42.11 o                         
   0   8   0         48.87         62.90        11.94 o                         
   1   8   0        468.40        516.63        38.93 o                         
   2   8   0      21301.34      19412.52       410.55 o                         
   3   8   0         20.12         27.07         5.08 o                         
   4   8   0         10.50         20.58         5.71 o                         
   5   8   0        282.50        345.06        26.26 o                         
   6   8   0       3880.19       4078.59       123.70 o                         
   7   8   0         70.23        218.68        35.03 o                         
   8   8   0          1.29         51.48        28.00 o                         
   9   8   0         61.25         50.12        44.27 o                         
   1   9   0      10092.30      12088.91       460.85 o                         
   2   9   0        139.62        147.36        16.75 o                         
   3   9   0       5020.00       4898.54       107.43 o                         
   4   9   0          2.03          1.57         5.26 o                         
   5   9   0       2410.36       2375.83        81.92 o                         
   6   9   0        302.33        389.25        37.64 o                         
   7   9   0       1063.85       1257.58        74.81 o                         
   8   9   0          1.85         31.42        20.27 o                         
   9   9   0        416.07        501.50        77.46 o                         
   0  10   0      13252.91      17766.87       729.74 o                         
   1  10   0        151.86        170.61        19.74 o                         
   2  10   0      13711.75      12543.21       363.01 o                         
   3  10   0        198.94        208.29        16.39 o                         
   4  10   0       3596.50       3693.46        93.06 o                         
   5  10   0        216.98        260.18        26.73 o                         
   6  10   0       2233.64       2308.89        89.93 o                         
   7  10   0        192.92        317.26        42.14 o                         
   8  10   0        474.04        562.57        59.83 o                         
   9  10   0         40.67         73.28        47.25 o                         
   1  11   0       5089.94       5889.60       259.02 o                         
   2  11   0        279.64        310.17        31.17 o                         
   3  11   0       2413.68       2501.93        74.08 o                         
   4  11   0         61.98         77.68        11.47 o                         
   5  11   0       1964.65       2010.52        77.94 o                         
   6  11   0        564.37        630.40        43.99 o                         
   7  11   0        459.12        531.74        46.24 o                         
   8  11   0         13.88        112.15        79.18 o                         
   9  11   0        459.82        451.96        78.12 o                         
   0  12   0       3245.51       3484.18       131.53 o                         
   1  12   0          2.20          8.16         6.39 o                         
   2  12   0       1245.56       1303.05        48.32 o                         
   3  12   0        646.10        788.65        37.59 o                         
   4  12   0       2149.81       2262.10        69.46 o                         
   5  12   0         96.75         94.75        17.98 o                         
   6  12   0         60.31         55.44        15.69 o                         
   7  12   0        309.41        431.88        41.93 o                         
   8  12   0        613.59        812.78        69.68 o                         
   9  12   0         16.76         72.02        51.83 o                         
   1  13   0       4183.66       4720.73       137.91 o                         
   2  13   0          0.09          6.45         6.75 o                         
   3  13   0       2040.14       2244.12        71.60 o                         
   4  13   0          0.14         -1.03         8.31 o                         
   5  13   0       2073.12       2182.34        89.97 o                         
   6  13   0         26.74         16.42        14.86 o                         
   7  13   0        551.31        592.53        48.90 o                         
   8  13   0          0.89        171.52       106.11 o                         
   9  13   0        584.82        568.21       117.21 o                         
   0  14   0      27575.11      39734.04      1428.94 o                         
   1  14   0         78.23        138.88        14.40 o                         
   2  14   0        945.85       1178.19        60.06 o                         
   3  14   0        753.54        992.00        44.79 o                         
   4  14   0       9469.43       9585.82       260.84 o                         
   5  14   0         54.14         31.45        14.26 o                         
   6  14   0         55.84         46.51        14.80 o                         
   7  14   0        342.35        464.75        42.07 o                         
   8  14   0       1714.84       1804.50       131.66 o                         
   9  14   0         23.45         10.05       155.16 o                         
   1  15   0       2852.49       3176.06       130.80 o                         
   2  15   0         44.07         42.52         9.59 o                         
   3  15   0       1593.07       1853.94        63.08 o                         
   4  15   0        356.12        406.20        34.22 o                         
   5  15   0       1175.32       1234.79        65.92 o                         
   6  15   0         60.05         86.27        18.22 o                         
   7  15   0        607.43        618.91        51.38 o                         
   8  15   0        189.40        487.00       267.49 o                         
   0  16   0       3145.06       3991.77       154.21 o                         
   1  16   0         16.00         33.51         9.88 o                         
   2  16   0          3.98         12.08         8.45 o                         
   3  16   0        243.60        240.66        22.20 o                         
   4  16   0       1512.24       1659.91        74.84 o                         
   5  16   0         44.61         19.23        14.89 o                         
   6  16   0          4.04         -2.23        13.84 o                         
   7  16   0        116.53        114.88        41.09 o                         
   8  16   0        483.29        515.71        93.40 o                         
   1  17   0       1553.12       1970.59        79.73 o                         
   2  17   0          1.58          1.30         8.61 o                         
   3  17   0       1270.87       1487.84        62.98 o                         
   4  17   0        214.22        224.46        27.05 o                         
   5  17   0        508.34        501.88        40.99 o                         
   6  17   0          0.03        -15.50        15.50 o                         
   7  17   0        702.09        663.24        68.44 o                         
   8  17   0        131.00        216.82       118.10 o                         
   0  18   0         44.60         99.52        21.10 o                         
   1  18   0        127.84        232.59        24.36 o                         
   2  18   0       1069.88       1056.99        52.37 o                         
   3  18   0         14.03          9.21        10.60 o                         
   4  18   0          9.90         25.01        13.19 o                         
   5  18   0        214.83        185.07        28.43 o                         
   6  18   0        575.84        640.27        54.77 o                         
   7  18   0         19.15         70.54        44.60 o                         
   8  18   0         70.51        183.22        60.14 o                         
   1  19   0       1519.37       2071.46       125.70 o                         
   2  19   0          2.85         -5.68         9.43 o                         
   3  19   0       1401.10       1707.58        69.85 o                         
   4  19   0         21.54          9.69        12.80 o                         
   5  19   0        446.04        440.75        54.25 o                         
   6  19   0          1.63         10.71        20.15 o                         
   7  19   0        755.11        726.17        68.52 o                         
   8  19   0         29.50         49.15        74.06 o                         
   0  20   0        241.22        278.52        36.08 o                         
   1  20   0        475.81        748.30        66.13 o                         
   2  20   0       4602.31       5285.17       211.95 o                         
   3  20   0         13.59         19.05        12.06 o                         
   4  20   0         84.77         87.09        19.85 o                         
   5  20   0        414.83        484.28        47.35 o                         
   6  20   0       1423.94       1689.39       108.05 o                         
   7  20   0          1.34         35.48        43.14 o                         
   1  21   0        513.20        698.40        66.22 o                         
   2  21   0          4.40        -11.56        11.56 o                         
   3  21   0        536.47        567.81        41.99 o                         
   4  21   0          0.43          1.46        18.25 o                         
   5  21   0        354.16        322.83        43.96 o                         
   6  21   0          8.18         25.68        23.86 o                         
   7  21   0        454.77        527.68        65.90 o                         
   0  22   0          2.33         23.28        13.63 o                         
   1  22   0        243.99        337.20        40.48 o                         
   2  22   0       3826.30       4319.14       290.80 o                         
   3  22   0         60.10         35.99        14.72 o                         
   4  22   0          8.94        -10.77        14.14 o                         
   5  22   0        125.15        114.07        35.26 o                         
   6  22   0       1422.14       1469.20       102.99 o                         
   7  22   0          4.89        -11.44        47.86 o                         
   1  23   0        631.78        928.64        99.46 o                         
   2  23   0         34.21         17.63        13.84 o                         
   3  23   0        321.71        331.83        34.40 o                         
   4  23   0          0.04         10.32        18.14 o                         
   5  23   0        489.37        493.98        56.02 o                         
   6  23   0         70.86        141.71        37.02 o                         
   7  23   0        185.61        260.92        64.04 o                         
   0  24   0          4.40         19.62        21.04 o                         
   1  24   0          3.20         -2.21        14.56 o                         
   2  24   0         13.67         25.76        15.78 o                         
   3  24   0          7.84         15.13        20.07 o                         
   4  24   0         29.62         37.77        24.49 o                         
   5  24   0          7.21         43.96        22.36 o                         
   6  24   0         92.60        162.84        61.67 o                         
   1  25   0        655.76        983.39       128.52 o                         
   2  25   0          2.40          2.54        13.04 o                         
   3  25   0        240.07        250.51        37.08 o                         
   4  25   0         56.39         70.12        27.25 o                         
   5  25   0        554.39        597.45        64.26 o                         
   6  25   0          2.22        -12.76        40.36 o                         
   0  26   0       2014.97       2552.47       179.22 o                         
   1  26   0        139.63        172.93        31.59 o                         
   2  26   0          8.50         49.68        20.17 o                         
   3  26   0        147.83        182.37        32.55 o                         
   4  26   0       1203.76       1232.95        90.62 o                         
   5  26   0         35.59         48.12        33.73 o                         
   6  26   0         17.14         45.74        48.55 o                         
   1  27   0        244.52        331.01        48.83 o                         
   2  27   0          9.74         36.07        21.68 o                         
   3  27   0        126.40        190.30        47.62 o                         
   4  27   0         12.64        -22.29        23.89 o                         
   5  27   0        311.11        296.95        55.74 o                         
   0  28   0       2794.88       3277.33       247.87 o                         
   1  28   0        239.44        305.29        39.16 o                         
   2  28   0          2.79         23.09        23.61 o                         
   3  28   0        129.46        111.72        40.80 o                         
   4  28   0       1562.49       1366.35       160.63 o                         
   5  28   0         95.67        115.13       114.52 o                         
   1  29   0        360.43        467.53        56.16 o                         
   2  29   0          9.99         32.03        23.95 o                         
   3  29   0        315.26        406.96        82.09 o                         
   4  29   0          0.01        -11.58       122.51 o                         
   0  30   0        435.03        536.68       102.92 o                         
   1  30   0         42.70        100.58        46.01 o                         
   2  30   0         16.11        -15.63        85.77 o                         
   3  30   0         12.00        -59.23       105.77 o                         
   1  31   0        246.97        324.92        72.58 o                         
   2  31   0         27.31         80.38        61.09 o                         
   3  31   0        317.67        445.03       201.02 o                         
   0  32   0        222.48        177.31       118.08 o                         
   1  32   0         30.62         38.03        38.31 o                         
   2  32   0       1133.25       1933.77       488.05 o                         
  -9   0   1        843.07        744.43        82.78 o                         
  -7   0   1       1321.36       1571.34       124.00 o                         
  -5   0   1       3549.37       3515.22       131.69 o                         
  -3   0   1       5703.07       5256.94       188.51 o                         
  -1   0   1       9466.55       8396.46       218.17 o                         
   1   0   1       9111.81       7396.49       203.13 o                         
   3   0   1       1327.05       1331.31        48.48 o                         
   5   0   1       1295.21       1269.91        62.96 o                         
   7   0   1         30.85         80.32        24.37 o                         
   9   0   1        179.98        262.51        54.22 o                         
  -9   1   1          0.95        -35.14        35.14 o                         
  -8   1   1       2737.01       3542.28       159.63 o                         
  -7   1   1         20.99         13.21        13.40 o                         
  -6   1   1        280.58        355.18        33.06 o                         
  -5   1   1         53.74         76.38         9.04 o                         
  -4   1   1      10225.00       9830.21       213.32 o                         
  -3   1   1        255.83        341.93        16.49 o                         
  -2   1   1       3210.10       1804.49        46.47 o                         
  -1   1   1       2160.93       1681.87        35.10 o                         
   0   1   1      12314.44      13904.31       249.01 o                         
   1   1   1       2285.78       1890.76        37.82 o                         
   2   1   1       6999.92       6201.22       136.04 o                         
   3   1   1       1015.49       1000.90        30.24 o                         
   4   1   1       3526.22       3496.14        92.10 o                         
   5   1   1        275.29        318.98        21.57 o                         
   6   1   1        677.41        749.46        41.43 o                         
   7   1   1         94.27        152.30        26.60 o                         
   8   1   1       1037.16       1264.58        84.16 o                         
   9   1   1         28.31          6.98        21.91 o                         
  -9   2   1        674.10        834.51        66.62 o                         
  -8   2   1         53.05         50.68        22.69 o                         
  -7   2   1       1354.32       1391.80        80.87 o                         
  -6   2   1        689.91        662.18        47.38 o                         
  -5   2   1       3115.56       3090.37        81.02 o                         
  -4   2   1         10.79          9.99         4.93 o                         
  -3   2   1       5658.92       5116.84       114.51 o                         
  -2   2   1       2700.74       2252.95        55.66 o                         
  -1   2   1      10782.69       9286.32       174.15 o                         
   0   2   1          0.53          1.91         1.21 o                         
   1   2   1      11020.97       9740.84       177.09 o                         
   2   2   1       1078.97        517.60        18.94 o                         
   3   2   1       2710.38       2730.70        76.43 o                         
   4   2   1          9.29          8.08         6.47 o                         
   5   2   1       1861.97       1899.43        59.80 o                         
   6   2   1         15.85         31.84         9.68 o                         
   7   2   1        354.60        471.32        40.11 o                         
   8   2   1          0.07         44.28        19.76 o                         
   9   2   1        332.09        373.15        51.98 o                         
  -9   3   1         18.53         10.82        20.91 o                         
  -8   3   1       1798.64       2008.83       106.15 o                         
  -7   3   1          2.14          1.42        12.45 o                         
  -6   3   1       2576.87       2523.85       125.54 o                         
  -5   3   1         60.71         89.53        11.34 o                         
  -4   3   1       8145.94       7780.06       181.11 o                         
  -3   3   1        270.04        330.97        19.03 o                         
  -2   3   1       9388.02       7887.77       185.16 o                         
  -1   3   1       1637.56       1273.45        42.74 o                         
   0   3   1      21772.12      28753.02       526.55 o                         
   1   3   1       2251.76       1738.23        36.97 o                         
   2   3   1       6330.05       4119.38       102.16 o                         
   3   3   1        445.84        525.14        25.41 o                         
   4   3   1       3516.38       3657.97        96.82 o                         
   5   3   1        179.82        188.95        17.32 o                         
   6   3   1        443.68        556.95        34.18 o                         
   7   3   1        104.79        190.44        24.13 o                         
   8   3   1        580.33        779.08        61.55 o                         
   9   3   1         27.52         11.42        21.66 o                         
  -9   4   1        623.25        683.15        62.77 o                         
  -8   4   1        162.12        164.12        27.06 o                         
  -7   4   1       1851.41       2056.68        92.07 o                         
  -6   4   1        629.92        639.22        40.09 o                         
  -5   4   1       2688.11       2716.29        81.56 o                         
  -4   4   1        166.16        173.53        11.60 o                         
  -3   4   1       5079.82       4609.88       109.23 o                         
  -2   4   1       3501.47       2856.68        68.78 o                         
  -1   4   1       7820.42       7030.82       142.03 o                         
   0   4   1        213.43        256.54         9.63 o                         
   1   4   1       6068.54       5347.58       191.55 o                         
   2   4   1       3197.88       2338.33        51.10 o                         
   3   4   1       1446.25       1492.59        50.53 o                         
   4   4   1        296.36        310.87        20.49 o                         
   5   4   1        439.55        475.45        29.04 o                         
   6   4   1        122.27        123.74        17.01 o                         
   7   4   1        324.37        372.64        34.76 o                         
   8   4   1         78.41        144.36        25.73 o                         
   9   4   1         62.56         51.52        25.60 o                         
  -9   5   1          0.00        -14.19        20.50 o                         
  -8   5   1        341.74        299.94        46.11 o                         
  -7   5   1        116.96        109.90        26.66 o                         
  -6   5   1       4051.41       3918.64       113.14 o                         
  -5   5   1        197.20        199.19        18.91 o                         
  -4   5   1        269.81        259.31        18.18 o                         
  -3   5   1       1206.99       1222.48        40.02 o                         
  -2   5   1      11083.61       9290.27       202.36 o                         
  -1   5   1       1751.85       1629.72        39.44 o                         
   0   5   1       1535.92       1726.07        36.98 o                         
   1   5   1       1759.61       1662.23        41.86 o                         
   2   5   1       7760.35       4991.31       112.42 o                         
   3   5   1        145.74        167.18        16.18 o                         
   4   5   1        435.83        534.91        28.40 o                         
   5   5   1         63.53         76.21        11.19 o                         
   6   5   1       1428.58       1614.62        72.66 o                         
   7   5   1          7.29         69.00        28.90 o                         
   8   5   1         14.31         13.81        17.36 o                         
   9   5   1          0.11          7.00        22.60 o                         
  -9   6   1        381.11        428.62        64.44 o                         
  -8   6   1          1.51         -4.47        15.44 o                         
  -7   6   1       1445.53       1536.14        87.19 o                         
  -6   6   1        401.18        446.49        31.51 o                         
  -5   6   1       2092.77       2120.29        69.46 o                         
  -4   6   1        124.06        129.23        13.01 o                         
  -3   6   1       4769.10       4734.82       108.12 o                         
  -2   6   1       2510.42       1984.51        56.13 o                         
  -1   6   1       8269.70       7826.29       168.76 o                         
   0   6   1       1695.53       1645.88        39.97 o                         
   1   6   1       6772.77       6420.67       201.23 o                         
   2   6   1       2238.72       1781.75        52.67 o                         
   3   6   1       3736.70       3590.37        83.93 o                         
   4   6   1        196.54        238.14        18.88 o                         
   5   6   1        705.18        802.37        40.85 o                         
   6   6   1         72.07         91.25        19.85 o                         
   7   6   1        813.20        899.80        57.75 o                         
   8   6   1          8.44          0.76        16.92 o                         
   9   6   1         70.77         97.33        33.24 o                         
  -9   7   1          0.00         23.46        24.80 o                         
  -8   7   1        163.16        142.22        25.80 o                         
  -7   7   1         70.22         58.28        19.96 o                         
  -6   7   1       5838.91       6176.68       167.85 o                         
  -5   7   1         85.85         88.88        13.76 o                         
  -4   7   1        107.66        165.22        14.71 o                         
  -3   7   1        985.08        920.65        38.31 o                         
  -2   7   1      20541.92      18749.44       398.53 o                         
  -1   7   1        873.21        962.29        32.03 o                         
   0   7   1       2132.52       2547.40        61.85 o                         
   1   7   1       1554.28       1433.60        36.08 o                         
   2   7   1      17233.14      13925.33       333.07 o                         
   3   7   1         34.16         53.54         8.95 o                         
   4   7   1        435.44        430.87        25.40 o                         
   5   7   1        109.99        106.26        14.72 o                         
   6   7   1       3522.42       3831.66       132.10 o                         
   7   7   1         23.60        123.64        33.71 o                         
   8   7   1         31.90         39.84        19.72 o                         
   9   7   1          0.55        -27.38        31.26 o                         
  -9   8   1        361.20        503.51        76.42 o                         
  -8   8   1        182.69        171.49        30.12 o                         
  -7   8   1        919.52        908.66        64.37 o                         
  -6   8   1         22.59         32.43        14.01 o                         
  -5   8   1       1978.99       2075.06        71.47 o                         
  -4   8   1       1420.70       1446.55        57.86 o                         
  -3   8   1       3479.29       3562.73        85.13 o                         
  -2   8   1       1230.49       1142.92        44.05 o                         
  -1   8   1       6754.18       6600.57       141.59 o                         
   0   8   1       4737.67       5244.52       122.09 o                         
   1   8   1       5616.92       5650.90       135.80 o                         
   2   8   1       1460.96       1285.11        41.70 o                         
   3   8   1       3993.35       3979.64        89.66 o                         
   4   8   1        425.80        497.23        27.49 o                         
   5   8   1       1005.07       1077.84        48.70 o                         
   6   8   1        123.52        118.38        23.73 o                         
   7   8   1        814.53        983.32        63.29 o                         
   8   8   1          1.14        -16.22        16.22 o                         
   9   8   1        132.86        363.87        74.53 o                         
  -9   9   1          0.02         39.64        40.90 o                         
  -8   9   1        255.09        287.79        36.86 o                         
  -7   9   1          1.96        -12.83        14.75 o                         
  -6   9   1       2966.98       2914.38       102.35 o                         
  -5   9   1          1.67         11.95         9.13 o                         
  -4   9   1        564.94        579.09        27.02 o                         
  -3   9   1         48.07         40.15         7.20 o                         
  -2   9   1       9452.21       7834.28       188.16 o                         
  -1   9   1        133.20        182.66        13.43 o                         
   0   9   1         13.91         -5.24         5.76 o                         
   1   9   1         45.95         68.11         7.09 o                         
   2   9   1       7947.13       6650.16       232.51 o                         
   3   9   1        217.17        248.16        18.03 o                         
   4   9   1         20.65         30.41         7.63 o                         
   5   9   1         19.66         25.32        11.22 o                         
   6   9   1       1850.80       2040.63        83.79 o                         
   7   9   1        127.91        210.77        42.96 o                         
   8   9   1         18.00         45.20        19.00 o                         
   9   9   1         49.35         57.16        26.92 o                         
  -9  10   1        553.44        561.62        98.06 o                         
  -8  10   1        475.78        449.16        54.88 o                         
  -7  10   1        707.22        653.68        51.35 o                         
  -6  10   1          3.99         20.74        13.27 o                         
  -5  10   1       2263.78       2346.20        89.23 o                         
  -4  10   1       2272.00       2121.84        69.20 o                         
  -3  10   1       2157.11       2248.66        63.54 o                         
  -2  10   1        426.24        404.88        20.04 o                         
  -1  10   1       4442.90       4217.78        99.51 o                         
   0  10   1       5078.97       5534.31       137.22 o                         
   1  10   1       3445.71       3689.04        87.70 o                         
   2  10   1        659.05        602.33        30.27 o                         
   3  10   1       1622.97       1752.61        55.38 o                         
   4  10   1        458.13        613.89        35.65 o                         
   5  10   1        912.78        992.78        48.30 o                         
   6  10   1         79.45         69.07        15.98 o                         
   7  10   1        365.49        427.02        41.67 o                         
   8  10   1          1.09         48.82        20.59 o                         
   9  10   1        235.94        261.06        45.79 o                         
  -9  11   1         23.37         29.59        43.43 o                         
  -8  11   1       1092.97       1055.59        86.49 o                         
  -7  11   1         37.64         12.11        14.37 o                         
  -6  11   1       1016.38        972.47        57.26 o                         
  -5  11   1        538.01        545.56        43.70 o                         
  -4  11   1       4864.41       4650.97       117.68 o                         
  -3  11   1        822.81        914.28        33.61 o                         
  -2  11   1       3697.02       3080.86        78.18 o                         
  -1  11   1       2171.20       2223.07        57.83 o                         
   0  11   1      12857.34      14937.50       362.09 o                         
   1  11   1       1376.28       1672.37        47.06 o                         
   2  11   1       3141.30       2680.56       105.08 o                         
   3  11   1        541.74        680.06        34.05 o                         
   4  11   1       4097.67       4127.45       112.82 o                         
   5  11   1         33.66         29.24        13.06 o                         
   6  11   1        619.62        700.11        47.55 o                         
   7  11   1         10.03         35.88        19.30 o                         
   8  11   1        906.88        967.60        75.26 o                         
   9  11   1         17.76         59.53        57.11 o                         
  -9  12   1        442.95        506.97       115.51 o                         
  -8  12   1        182.30        138.68        34.57 o                         
  -7  12   1        403.58        397.92        41.92 o                         
  -6  12   1          5.31         -5.45        11.83 o                         
  -5  12   1       1924.95       1992.54        82.85 o                         
  -4  12   1        965.64        989.10        46.98 o                         
  -3  12   1       2184.21       2341.47        67.89 o                         
  -2  12   1        261.03        222.36        24.18 o                         
  -1  12   1       6009.42       6333.92       155.43 o                         
   0  12   1       2803.36       3202.51        85.59 o                         
   1  12   1       6234.48       6310.08       144.49 o                         
   2  12   1        586.77        599.64        32.45 o                         
   3  12   1       2466.70       2529.11        73.61 o                         
   4  12   1        585.76        692.77        39.38 o                         
   5  12   1       2169.94       2119.32        84.75 o                         
   6  12   1        105.94        105.07        18.50 o                         
   7  12   1        464.17        539.30        48.10 o                         
   8  12   1         10.92         57.19        39.29 o                         
   9  12   1        552.76        741.27       139.15 o                         
  -9  13   1         22.96        104.46        48.76 o                         
  -8  13   1       1318.05       1390.73       103.66 o                         
  -7  13   1         14.23          2.52        15.92 o                         
  -6  13   1         23.46         22.73        12.82 o                         
  -5  13   1        641.64        676.76        46.65 o                         
  -4  13   1       5884.78       6180.66       165.16 o                         
  -3  13   1        309.39        333.62        23.30 o                         
  -2  13   1         11.32          8.37         6.30 o                         
  -1  13   1       2067.40       1740.57        53.49 o                         
   0  13   1      14085.59      16097.89       361.31 o                         
   1  13   1        619.03        793.85        64.56 o                         
   2  13   1         34.34         33.78         8.79 o                         
   3  13   1        440.46        475.40        29.09 o                         
   4  13   1       6092.56       6136.25       163.08 o                         
   5  13   1         84.10         97.31        17.91 o                         
   6  13   1          2.22         17.04        13.19 o                         
   7  13   1          0.46         42.46        24.05 o                         
   8  13   1       1659.27       1874.98       127.98 o                         
   9  13   1         92.18         65.12       113.04 o                         
  -9  14   1        209.86         15.08       121.15 o                         
  -8  14   1         11.87         46.13        29.42 o                         
  -7  14   1        291.28        315.36        39.59 o                         
  -6  14   1        145.74        126.82        20.85 o                         
  -5  14   1        867.41        959.10        57.44 o                         
  -4  14   1        262.16        248.35        24.30 o                         
  -3  14   1       1516.10       1814.77        63.26 o                         
  -2  14   1        986.18        986.35        39.53 o                         
  -1  14   1       3278.01       3923.98       101.49 o                         
   0  14   1       1327.60       1628.63        64.29 o                         
   1  14   1       4249.82       4132.33       102.44 o                         
   2  14   1        978.51        955.30        41.47 o                         
   3  14   1       1809.20       1945.91        65.78 o                         
   4  14   1        366.54        441.85        31.22 o                         
   5  14   1       1807.00       1860.01        87.27 o                         
   6  14   1         47.74         43.61        15.20 o                         
   7  14   1        375.11        326.77        46.97 o                         
   8  14   1         18.00         74.38        59.84 o                         
   9  14   1        421.84        384.22       216.68 o                         
  -8  15   1       1029.84       1236.90       168.39 o                         
  -7  15   1          9.79         -3.93        18.71 o                         
  -6  15   1         24.32         25.94        15.54 o                         
  -5  15   1        329.44        304.51        30.81 o                         
  -4  15   1       3881.50       4098.96       124.05 o                         
  -3  15   1         66.85        120.07        15.86 o                         
  -2  15   1         11.95         10.01         7.07 o                         
  -1  15   1       1046.79       1097.53        44.54 o                         
   0  15   1       7672.02       8877.51       215.66 o                         
   1  15   1        280.26        432.54        25.16 o                         
   2  15   1         27.49         17.73         9.60 o                         
   3  15   1        389.42        426.41        29.06 o                         
   4  15   1       4411.28       4454.94       123.92 o                         
   5  15   1         39.39         35.39        13.62 o                         
   6  15   1         20.14         20.69        18.59 o                         
   7  15   1         10.14         69.16        21.72 o                         
   8  15   1       1457.59       1861.90       172.07 o                         
  -8  16   1         34.88         37.86        40.05 o                         
  -7  16   1        541.41        544.22        53.05 o                         
  -6  16   1        425.81        461.35        43.30 o                         
  -5  16   1        612.77        641.97        46.29 o                         
  -4  16   1          1.67          7.06        12.76 o                         
  -3  16   1       2249.78       2458.74        85.67 o                         
  -2  16   1       1237.53       1225.96        59.31 o                         
  -1  16   1       3195.28       3641.94        98.71 o                         
   0  16   1        124.18        128.40        15.31 o                         
   1  16   1       4311.33       4195.64       103.10 o                         
   2  16   1        728.85        673.64        40.26 o                         
   3  16   1       2476.29       2698.69        83.41 o                         
   4  16   1         24.54          6.60        11.17 o                         
   5  16   1       1732.10       1971.88       102.22 o                         
   6  16   1          0.00         15.56        15.00 o                         
   7  16   1        818.05        808.52        65.90 o                         
   8  16   1          0.10         51.18        42.01 o                         
  -8  17   1        322.43        303.88        95.59 o                         
  -7  17   1         28.54         15.79        19.17 o                         
  -6  17   1        563.27        539.05        56.19 o                         
  -5  17   1         70.73         58.40        18.44 o                         
  -4  17   1       1689.37       2158.42        96.39 o                         
  -3  17   1        154.91        165.31        25.67 o                         
  -2  17   1       3476.52       3445.35        99.37 o                         
  -1  17   1        284.19        346.51        23.95 o                         
   0  17   1       5284.88       6285.25       176.48 o                         
   1  17   1        140.75        189.65        18.34 o                         
   2  17   1       4003.34       3705.99       101.40 o                         
   3  17   1         47.45         34.94        10.98 o                         
   4  17   1       2877.45       3038.30       113.39 o                         
   5  17   1          0.85         -9.46        12.61 o                         
   6  17   1       1242.78       1434.34        86.97 o                         
   7  17   1         10.90         67.22        24.81 o                         
   8  17   1        775.61        909.76       106.26 o                         
  -8  18   1         48.46         65.70        58.20 o                         
  -7  18   1        642.36        756.41        65.53 o                         
  -6  18   1        283.17        296.80        38.40 o                         
  -5  18   1        383.35        370.40        39.52 o                         
  -4  18   1         20.51         15.59        13.18 o                         
  -3  18   1       1890.52       2184.14        76.26 o                         
  -2  18   1        852.09        817.46        49.97 o                         
  -1  18   1       2249.47       2923.72       158.02 o                         
   0  18   1         22.43         25.26         9.48 o                         
   1  18   1       2818.24       3046.14        90.85 o                         
   2  18   1        699.81        685.23        37.89 o                         
   3  18   1       2141.59       2146.67        83.39 o                         
   4  18   1         37.33         24.98        13.49 o                         
   5  18   1        957.10       1024.41        68.99 o                         
   6  18   1         27.45         57.37        22.95 o                         
   7  18   1        928.46        903.00        74.74 o                         
   8  18   1          1.48         93.72        36.50 o                         
  -8  19   1         29.94        144.97        73.40 o                         
  -7  19   1        221.16        198.98        39.47 o                         
  -6  19   1       1492.01       1647.73       106.13 o                         
  -5  19   1        142.84        136.13        26.17 o                         
  -4  19   1        126.20        111.96        19.15 o                         
  -3  19   1       1339.52       1477.10        65.23 o                         
  -2  19   1       7151.83       7088.40       233.61 o                         
  -1  19   1        794.17       1042.36        70.05 o                         
   0  19   1        657.17        842.11        49.16 o                         
   1  19   1       1478.02       1479.95        69.34 o                         
   2  19   1       8218.50       8008.27       201.24 o                         
   3  19   1         39.47        134.53        27.57 o                         
   4  19   1        544.79        526.81        45.18 o                         
   5  19   1        225.54        213.81        37.07 o                         
   6  19   1       3001.80       3051.39       156.49 o                         
   7  19   1         18.33         77.34        61.64 o                         
   8  19   1        213.50        167.38        53.09 o                         
  -7  20   1        226.16        208.04        38.45 o                         
  -6  20   1          0.04         -0.50        22.66 o                         
  -5  20   1        184.32        178.91        30.53 o                         
  -4  20   1         39.36         48.68        17.71 o                         
  -3  20   1        876.59       1172.17        56.96 o                         
  -2  20   1         29.82         20.05        10.95 o                         
  -1  20   1       1877.12       2405.07       107.63 o                         
   0  20   1          8.27          9.68         9.16 o                         
   1  20   1       2196.05       2484.16        96.22 o                         
   2  20   1         76.01         41.78        16.32 o                         
   3  20   1       2345.14       2433.72        98.80 o                         
   4  20   1          1.51          5.55        15.66 o                         
   5  20   1        998.64       1013.56        74.74 o                         
   6  20   1         20.75         77.28        29.70 o                         
   7  20   1       1100.05       1207.39       122.15 o                         
  -7  21   1         46.00        126.39        56.49 o                         
  -6  21   1       1052.12       1261.33        91.53 o                         
  -5  21   1         15.94         20.15        20.63 o                         
  -4  21   1         73.61         22.19        20.93 o                         
  -3  21   1        302.77        305.32        30.34 o                         
  -2  21   1       4134.88       4176.83       133.18 o                         
  -1  21   1        160.47        219.85        21.05 o                         
   0  21   1         78.52         71.37        15.86 o                         
   1  21   1        298.16        339.24        32.20 o                         
   2  21   1       4876.22       4891.26       143.02 o                         
   3  21   1        273.19        271.65        29.78 o                         
   4  21   1          3.15        -12.94        14.87 o                         
   5  21   1         33.01         19.51        17.68 o                         
   6  21   1       2279.48       2479.40       146.88 o                         
   7  21   1        151.57        276.60        70.31 o                         
  -7  22   1        170.31        242.51        51.38 o                         
  -6  22   1         16.03         39.31        25.03 o                         
  -5  22   1        685.30        619.16        63.11 o                         
  -4  22   1        116.15        127.65        26.88 o                         
  -3  22   1        919.13       1130.16        64.53 o                         
  -2  22   1          1.90        -10.34        10.34 o                         
  -1  22   1       2778.34       3208.41       147.42 o                         
   0  22   1         84.76        118.50        21.14 o                         
   1  22   1       2590.04       2914.73       103.84 o                         
   2  22   1          0.51         -0.97        14.44 o                         
   3  22   1       2249.98       2319.39       109.20 o                         
   4  22   1          1.19          4.94        16.21 o                         
   5  22   1       1103.07       1182.46        81.26 o                         
   6  22   1          1.42         56.03        93.58 o                         
   7  22   1        709.48        754.49       105.09 o                         
  -7  23   1         40.40         80.44        77.76 o                         
  -6  23   1        659.74        776.76        81.57 o                         
  -5  23   1         35.06         16.76        25.17 o                         
  -4  23   1        279.98        218.34        36.17 o                         
  -3  23   1        328.48        276.99        33.09 o                         
  -2  23   1       3650.56       3802.16       143.13 o                         
  -1  23   1        205.62        295.91        30.76 o                         
   0  23   1       1377.19       1754.60        85.87 o                         
   1  23   1        506.37        507.85        41.24 o                         
   2  23   1       4594.82       4456.08       151.59 o                         
   3  23   1         16.15         -1.76        14.68 o                         
   4  23   1       1036.46       1106.65        77.36 o                         
   5  23   1        135.14        139.44        27.61 o                         
   6  23   1       1911.62       2313.62       189.64 o                         
   7  23   1          0.02         25.40        30.96 o                         
  -6  24   1        181.81        176.87        44.56 o                         
  -5  24   1        483.09        558.03        59.67 o                         
  -4  24   1         19.81         28.02        21.73 o                         
  -3  24   1        196.46        296.61        33.32 o                         
  -2  24   1        287.09        260.98        30.95 o                         
  -1  24   1       1271.66       1459.11       107.27 o                         
   0  24   1          7.46          3.97        13.66 o                         
   1  24   1       1161.81       1315.80        84.49 o                         
   2  24   1        161.59        126.63        20.96 o                         
   3  24   1       1104.42       1003.32        69.26 o                         
   4  24   1          0.17         -9.47        19.12 o                         
   5  24   1       1050.37       1127.95        99.61 o                         
   6  24   1          9.36         11.87        31.26 o                         
  -6  25   1         79.15         69.44        51.89 o                         
  -5  25   1         34.09         60.33        25.44 o                         
  -4  25   1       1009.07       1122.92        87.70 o                         
  -3  25   1         12.74         16.86        24.52 o                         
  -2  25   1        563.28        626.07        55.09 o                         
  -1  25   1         55.53         84.87        19.17 o                         
   0  25   1       3198.04       3648.18       159.60 o                         
   1  25   1         77.32         67.77        19.42 o                         
   2  25   1        871.05        801.21        56.83 o                         
   3  25   1          0.16         -6.91        16.17 o                         
   4  25   1       2156.74       1862.36       117.35 o                         
   5  25   1         89.41         81.13        31.99 o                         
   6  25   1        496.06        431.78        74.43 o                         
  -6  26   1        112.49        163.65        61.61 o                         
  -5  26   1        612.58        565.52        84.56 o                         
  -4  26   1          5.57        -17.32        27.15 o                         
  -3  26   1        487.19        523.68        59.18 o                         
  -2  26   1        248.16        235.55        36.71 o                         
  -1  26   1       1695.10       2078.40       186.29 o                         
   0  26   1          6.66         15.81        17.12 o                         
   1  26   1       1742.52       1929.96       102.56 o                         
   2  26   1        149.55        134.44        32.40 o                         
   3  26   1       1097.49       1179.46        94.35 o                         
   4  26   1          1.29        -13.12        25.75 o                         
   5  26   1       1148.16       1171.10       116.47 o                         
  -5  27   1        141.79        126.51        59.58 o                         
  -4  27   1       1260.71       1301.75       126.00 o                         
  -3  27   1         30.58         49.83        33.42 o                         
  -2  27   1         19.72         12.99        20.18 o                         
  -1  27   1        381.27        401.96        49.85 o                         
   0  27   1       3607.89       4234.44       181.13 o                         
   1  27   1        180.39        231.15        33.17 o                         
   2  27   1         65.15         57.42        23.05 o                         
   3  27   1        215.08        188.40        37.91 o                         
   4  27   1       2369.31       2352.07       154.77 o                         
   5  27   1         79.15         52.65        54.00 o                         
  -5  28   1        205.67        334.05       106.90 o                         
  -4  28   1         39.62        -54.90        59.95 o                         
  -3  28   1        443.80        461.85        63.09 o                         
  -2  28   1         29.40         46.98        30.88 o                         
  -1  28   1        885.72       1142.55       105.05 o                         
   0  28   1         44.69         62.14        36.51 o                         
   1  28   1       1181.17       1322.31        95.12 o                         
   2  28   1         32.53         21.02        30.65 o                         
   3  28   1        733.35        781.85        84.38 o                         
   4  28   1          2.29         31.00        36.81 o                         
   5  28   1        770.08        923.13       161.87 o                         
  -4  29   1        902.95       1019.02       237.25 o                         
  -3  29   1         32.12        -37.73        37.73 o                         
  -2  29   1        128.87        177.79        40.23 o                         
  -1  29   1        167.60        200.17        38.46 o                         
   0  29   1       2431.33       3090.05       169.69 o                         
   1  29   1        118.46        134.28        28.47 o                         
   2  29   1        230.96        199.06        44.70 o                         
   3  29   1        106.80        174.53        70.84 o                         
   4  29   1       1702.16       1746.77       299.08 o                         
  -3  30   1        463.53        735.44       149.94 o                         
  -2  30   1         57.44         42.06        30.76 o                         
  -1  30   1        486.40        706.85        74.91 o                         
   0  30   1        352.24        502.93        63.09 o                         
   1  30   1        804.88       1017.21       112.97 o                         
   2  30   1         61.11         78.64        69.06 o                         
   3  30   1        605.18        617.38       106.93 o                         
  -3  31   1        124.63        184.77       140.11 o                         
  -2  31   1        551.99        593.32       117.82 o                         
  -1  31   1        290.74        335.59        62.69 o                         
   0  31   1        535.87        753.35        88.88 o                         
   1  31   1        295.46        293.00        71.12 o                         
   2  31   1        698.49        529.66       121.28 o                         
   3  31   1        181.50         41.31       212.70 o                         
  -2  32   1          2.63        160.18       149.57 o                         
  -1  32   1        727.15        857.22       126.45 o                         
   0  32   1         87.30         84.24        49.09 o                         
   1  32   1        896.89        922.67       127.52 o                         
   2  32   1          1.72        157.95       232.73 o                         
  -8   0   2        751.02        737.39        72.34 o                         
  -6   0   2        125.66        133.36        28.42 o                         
  -4   0   2       3875.44       3967.24       156.91 o                         
  -2   0   2       1468.62       1351.50        52.23 o                         
   0   0   2      25050.75      27329.92       732.72 o                         
   2   0   2        514.28        199.44        20.97 o                         
   4   0   2      11295.99      10656.44       324.11 o                         
   6   0   2         39.79         53.60        19.30 o                         
   8   0   2       2804.37       3188.96       210.50 o                         
  -9   1   2        410.55        348.19        48.79 o                         
  -8   1   2         81.35         47.88        21.63 o                         
  -7   1   2        678.59        665.33        45.32 o                         
  -6   1   2        129.89        115.01        19.61 o                         
  -5   1   2       1151.91       1281.80        47.53 o                         
  -4   1   2        371.32        405.82        20.49 o                         
  -3   1   2       2077.51       1988.60        52.87 o                         
  -2   1   2        279.51        242.25        12.66 o                         
  -1   1   2       2860.02       2612.91        57.33 o                         
   0   1   2        847.27        797.35        25.91 o                         
   1   1   2       3847.03       3102.41        68.42 o                         
   2   1   2        213.05        151.51        10.75 o                         
   3   1   2        982.26        993.76        36.40 o                         
   4   1   2         68.64         91.77         8.80 o                         
   5   1   2       2338.68       2300.40        70.13 o                         
   6   1   2         14.74         15.77        10.63 o                         
   7   1   2        610.52        746.90        52.37 o                         
   8   1   2          0.65         18.97        19.31 o                         
   9   1   2        981.78       1259.72       105.92 o                         
  -9   2   2          9.12         14.47        23.42 o                         
  -8   2   2        334.42        375.18        36.33 o                         
  -7   2   2         81.56         93.51        19.42 o                         
  -6   2   2         51.38         48.44        14.90 o                         
  -5   2   2        249.33        307.42        22.54 o                         
  -4   2   2       1045.33       1318.50        45.39 o                         
  -3   2   2        740.67        784.93        31.62 o                         
  -2   2   2       1900.93       1637.76        42.86 o                         
  -1   2   2       3002.83       2590.59        55.71 o                         
   0   2   2       3845.68       3777.78        76.34 o                         
   1   2   2       1895.74       1854.03        46.68 o                         
   2   2   2        923.46        553.10        25.48 o                         
   3   2   2        534.71        620.59        23.72 o                         
   4   2   2       4160.84       3750.29        88.44 o                         
   5   2   2          6.68         17.23         7.74 o                         
   6   2   2        103.82        112.45        17.34 o                         
   7   2   2          7.00         27.93        13.09 o                         
   8   2   2       1552.48       2164.12       122.55 o                         
   9   2   2          0.51         34.79        26.46 o                         
  -9   3   2        201.87        263.47        44.60 o                         
  -8   3   2        245.43        208.61        29.95 o                         
  -7   3   2        429.69        399.55        35.25 o                         
  -6   3   2        923.44       1014.88        54.59 o                         
  -5   3   2        467.22        558.80        30.60 o                         
  -4   3   2       1291.89       1383.36        47.90 o                         
  -3   3   2       1150.64       1377.75        45.75 o                         
  -2   3   2       1491.44       1256.63        35.33 o                         
  -1   3   2       2009.46       1928.52        46.28 o                         
   0   3   2       4703.25       4729.41       101.00 o                         
   1   3   2       3199.27       2543.79        58.66 o                         
   2   3   2        553.85        215.54        13.48 o                         
   3   3   2       2759.42       2541.74        61.96 o                         
   4   3   2       1029.90       1138.72        44.57 o                         
   5   3   2       2410.75       2291.69        70.11 o                         
   6   3   2          2.03          7.59        10.45 o                         
   7   3   2       1229.94       1478.82        81.33 o                         
   8   3   2         70.16         90.06        23.67 o                         
   9   3   2        754.66        863.70       112.69 o                         
  -9   4   2          0.01         15.76        23.93 o                         
  -8   4   2        134.41        180.93        27.07 o                         
  -7   4   2          0.34          9.84        13.18 o                         
  -6   4   2        758.32        798.82        46.97 o                         
  -5   4   2        103.29         94.02        12.75 o                         
  -4   4   2        378.34        408.34        23.94 o                         
  -3   4   2        673.45        679.31        30.24 o                         
  -2   4   2       3737.90       3211.70       103.39 o                         
  -1   4   2       2825.95       2963.25        69.81 o                         
   0   4   2        466.73        556.16        24.36 o                         
   1   4   2       3512.75       3161.10        69.01 o                         
   2   4   2       5113.34       4073.66        95.16 o                         
   3   4   2        866.31        885.75        30.26 o                         
   4   4   2       1010.77       1026.40        43.01 o                         
   5   4   2        322.94        358.70        25.60 o                         
   6   4   2       2002.96       2149.04        83.02 o                         
   7   4   2         53.90         43.70        14.58 o                         
   8   4   2        413.96        547.89        55.65 o                         
   9   4   2          7.40          5.72        27.69 o                         
  -9   5   2        262.27        251.49        39.79 o                         
  -8   5   2        138.96        100.92        24.73 o                         
  -7   5   2        821.02        931.23        62.63 o                         
  -6   5   2        615.26        585.71        40.01 o                         
  -5   5   2       1029.98       1107.42        46.56 o                         
  -4   5   2        481.17        525.47        27.61 o                         
  -3   5   2       2295.65       2602.02        77.92 o                         
  -2   5   2       1286.09       1177.17        32.41 o                         
  -1   5   2       3192.32       2765.73        64.40 o                         
   0   5   2       2126.45       2069.47        48.89 o                         
   1   5   2       2643.17       2305.79        52.55 o                         
   2   5   2        463.59        210.90        22.56 o                         
   3   5   2       3151.95       2953.88        70.07 o                         
   4   5   2        774.39        822.04        37.88 o                         
   5   5   2       1145.83       1256.03        53.39 o                         
   6   5   2         29.74         33.53        12.74 o                         
   7   5   2       1471.30       1759.52        91.33 o                         
   8   5   2        127.22        187.89        32.25 o                         
   9   5   2        374.55        389.59        53.38 o                         
  -9   6   2         17.52         16.40        24.70 o                         
  -8   6   2          6.87         13.31        28.22 o                         
  -7   6   2         60.63         43.50        17.71 o                         
  -6   6   2       1285.48       1413.56        66.81 o                         
  -5   6   2          0.96          3.07         8.12 o                         
  -4   6   2        371.19        426.09        26.66 o                         
  -3   6   2         14.14         49.18         8.76 o                         
  -2   6   2       8541.51       7042.72       293.60 o                         
  -1   6   2        318.82        312.84        12.38 o                         
   0   6   2       1518.09       1673.12        42.13 o                         
   1   6   2        216.38        209.43        13.30 o                         
   2   6   2      12493.86      10697.83       225.50 o                         
   3   6   2        355.07        328.71        17.59 o                         
   4   6   2          2.39          7.58         7.12 o                         
   5   6   2         51.45         50.66        10.79 o                         
   6   6   2       4469.06       4513.20       147.28 o                         
   7   6   2        113.60        125.30        22.64 o                         
   8   6   2         22.56         33.95        19.24 o                         
   9   6   2          7.56         53.83        34.97 o                         
  -9   7   2        306.50        295.85        43.38 o                         
  -8   7   2         50.45         51.84        39.22 o                         
  -7   7   2        692.94        704.91        54.95 o                         
  -6   7   2         31.56         18.61        16.10 o                         
  -5   7   2        987.32       1033.90        47.73 o                         
  -4   7   2         24.63         53.81         9.79 o                         
  -3   7   2       1148.33       1425.55        49.42 o                         
  -2   7   2        203.65        106.77        16.93 o                         
  -1   7   2       2226.95       1867.20        45.22 o                         
   0   7   2        398.20        462.19        17.49 o                         
   1   7   2       1188.69       1221.81        47.36 o                         
   2   7   2        587.75        582.13        23.98 o                         
   3   7   2       2174.91       1938.83        53.80 o                         
   4   7   2        527.50        559.48        30.44 o                         
   5   7   2        532.44        565.45        35.05 o                         
   6   7   2        259.31        278.64        34.45 o                         
   7   7   2       1341.02       1498.13        82.78 o                         
   8   7   2        139.00        107.88        39.05 o                         
   9   7   2        219.92        218.09        83.82 o                         
  -9   8   2         52.31         41.39        42.64 o                         
  -8   8   2         53.58         20.90        26.74 o                         
  -7   8   2         79.41         75.18        27.36 o                         
  -6   8   2       2202.85       2291.36       104.00 o                         
  -5   8   2          8.44         10.08        10.31 o                         
  -4   8   2         21.97         36.06         8.34 o                         
  -3   8   2         55.73        103.72        10.41 o                         
  -2   8   2      12934.74      11816.41       368.30 o                         
  -1   8   2        428.85        377.95        16.88 o                         
   0   8   2        165.32        235.32        13.24 o                         
   1   8   2        172.67        146.67        15.20 o                         
   2   8   2      15975.98      14189.03       286.81 o                         
   3   8   2        742.08        695.27        30.43 o                         
   4   8   2        180.96        200.63        17.33 o                         
   5   8   2         37.82         40.59        12.79 o                         
   6   8   2       4705.11       4746.95       164.63 o                         
   7   8   2        134.28        170.09        25.73 o                         
   8   8   2         71.00         99.04        30.22 o                         
   9   8   2          0.58          8.19        53.71 o                         
  -9   9   2        366.84        472.70        82.45 o                         
  -8   9   2        392.32        359.59        46.15 o                         
  -7   9   2        460.02        429.44        50.55 o                         
  -6   9   2        236.86        236.27        27.25 o                         
  -5   9   2       1454.37       1509.07        63.48 o                         
  -4   9   2        597.68        636.98        32.80 o                         
  -3   9   2       1356.48       1662.66        56.56 o                         
  -2   9   2       2353.87       1983.86        56.41 o                         
  -1   9   2       4061.24       3642.19        88.17 o                         
   0   9   2         70.38         81.32         8.81 o                         
   1   9   2       2687.32       2879.96        78.90 o                         
   2   9   2       2674.94       2107.57        55.36 o                         
   3   9   2       2808.22       2554.48        64.03 o                         
   4   9   2        134.17        123.57        13.75 o                         
   5   9   2       1022.03       1124.12        57.58 o                         
   6   9   2        462.13        477.20        48.76 o                         
   7   9   2       1098.41       1233.84        89.97 o                         
   8   9   2         56.68         61.72        25.57 o                         
   9   9   2        355.10        437.79       117.67 o                         
  -9  10   2         68.71         94.13        46.06 o                         
  -8  10   2        289.91        310.72        44.12 o                         
  -7  10   2         52.28         43.57        22.31 o                         
  -6  10   2        871.50        929.02        58.00 o                         
  -5  10   2         52.67         49.99        13.68 o                         
  -4  10   2       1222.84       1357.04        59.57 o                         
  -3  10   2         57.74         91.86         9.82 o                         
  -2  10   2       4246.51       3939.18        96.73 o                         
  -1  10   2         45.58         29.60         6.57 o                         
   0  10   2       3715.99       3924.35        91.00 o                         
   1  10   2         29.20         23.05         5.93 o                         
   2  10   2       4871.80       4261.68        95.35 o                         
   3  10   2        359.04        378.22        23.71 o                         
   4  10   2       1659.69       1660.82        75.11 o                         
   5  10   2         91.11        124.80        21.73 o                         
   6  10   2       1509.46       1667.63        81.51 o                         
   7  10   2        107.23        102.42        23.23 o                         
   8  10   2        432.85        517.25        50.34 o                         
   9  10   2         17.33         74.39        57.48 o                         
  -9  11   2        420.48        503.71        84.08 o                         
  -8  11   2        490.86        555.33        57.21 o                         
  -7  11   2        313.65        282.28        39.71 o                         
  -6  11   2        222.44        219.15        30.19 o                         
  -5  11   2       1426.80       1467.97        67.54 o                         
  -4  11   2       1133.44       1078.19        47.37 o                         
  -3  11   2       1058.98       1192.08        43.14 o                         
  -2  11   2       1443.99       1251.85        43.51 o                         
  -1  11   2       2818.25       2681.68        68.62 o                         
   0  11   2        750.29        958.85        38.50 o                         
   1  11   2       2380.94       2360.81        79.17 o                         
   2  11   2       1881.56       1619.58        48.48 o                         
   3  11   2       1788.24       1736.30        57.84 o                         
   4  11   2         21.29         51.74        10.68 o                         
   5  11   2       1364.34       1405.74        64.88 o                         
   6  11   2        594.69        661.82        46.49 o                         
   7  11   2        471.43        576.61        56.31 o                         
   8  11   2         48.46         39.83        22.84 o                         
   9  11   2        422.68        556.09       134.76 o                         
  -9  12   2         89.48        109.19        44.76 o                         
  -8  12   2        760.55        744.39        70.09 o                         
  -7  12   2         25.33         19.36        20.58 o                         
  -6  12   2         95.25         70.86        19.21 o                         
  -5  12   2         45.06         41.56        14.02 o                         
  -4  12   2       3251.44       3523.06       101.45 o                         
  -3  12   2        141.80        163.68        14.18 o                         
  -2  12   2         90.47         72.11         9.75 o                         
  -1  12   2        576.95        677.72        28.24 o                         
   0  12   2       8626.34       9493.64       212.80 o                         
   1  12   2       1279.80       1228.47        42.42 o                         
   2  12   2        127.90        134.16        13.64 o                         
   3  12   2        355.89        394.74        25.71 o                         
   4  12   2       4636.14       4411.41       125.10 o                         
   5  12   2        442.86        479.86        35.01 o                         
   6  12   2        102.61        108.62        22.61 o                         
   7  12   2         33.59         41.01        19.44 o                         
   8  12   2       1250.04       1392.51        94.68 o                         
   9  12   2         44.56         51.15       114.59 o                         
  -9  13   2        352.50        255.68        75.17 o                         
  -8  13   2        164.90        121.56        31.87 o                         
  -7  13   2        482.93        445.05        70.58 o                         
  -6  13   2          1.12         -3.29        14.30 o                         
  -5  13   2       1477.30       1399.38        77.14 o                         
  -4  13   2        242.46        284.62        24.74 o                         
  -3  13   2       1920.27       1954.01        61.25 o                         
  -2  13   2        549.69        338.43        28.24 o                         
  -1  13   2       2852.35       2861.35        74.43 o                         
   0  13   2         15.29         24.18         7.78 o                         
   1  13   2       3114.15       2923.04        74.59 o                         
   2  13   2       1348.10       1415.37        60.96 o                         
   3  13   2       1168.15       1349.21        50.45 o                         
   4  13   2        363.18        392.04        30.65 o                         
   5  13   2       1663.39       1797.83        81.31 o                         
   6  13   2        699.88        890.48        63.66 o                         
   7  13   2        301.64        315.79        40.77 o                         
   8  13   2        119.28         99.23        26.51 o                         
  -8  14   2       1545.14       1481.39       137.22 o                         
  -7  14   2          2.79         15.29        21.11 o                         
  -6  14   2        441.55        383.76        39.39 o                         
  -5  14   2          0.44          5.24        13.69 o                         
  -4  14   2       7814.24       7987.23       224.92 o                         
  -3  14   2        685.00        734.63        35.60 o                         
  -2  14   2       1859.82       1694.69        60.93 o                         
  -1  14   2       1067.01       1361.28        51.86 o                         
   0  14   2      23184.05      26447.74       564.89 o                         
   1  14   2       2614.00       2321.01        70.66 o                         
   2  14   2       1823.04       1715.34        58.65 o                         
   3  14   2        331.99        331.65        26.28 o                         
   4  14   2       9580.67       9653.94       256.89 o                         
   5  14   2        933.81        991.01        58.87 o                         
   6  14   2        207.70        175.89        26.34 o                         
   7  14   2         30.22         14.31        19.00 o                         
   8  14   2       1990.47       2537.09       159.13 o                         
  -8  15   2          8.36         40.90        67.69 o                         
  -7  15   2       1024.59        988.92        68.71 o                         
  -6  15   2        288.91        310.45        34.41 o                         
  -5  15   2       1304.72       1242.73        72.54 o                         
  -4  15   2         64.11         42.54        16.96 o                         
  -3  15   2       3021.98       2865.46        87.06 o                         
  -2  15   2        187.66        190.44        17.39 o                         
  -1  15   2       2574.65       2741.39        74.15 o                         
   0  15   2        376.98        518.66        28.66 o                         
   1  15   2       3165.41       3125.34        87.65 o                         
   2  15   2         57.31          6.25        14.09 o                         
   3  15   2        679.26        869.62        47.67 o                         
   4  15   2        237.32        189.03        24.89 o                         
   5  15   2        966.61       1058.72        64.86 o                         
   6  15   2         60.76         60.75        19.87 o                         
   7  15   2        150.60        147.78        30.70 o                         
   8  15   2         32.00         -1.11        52.96 o                         
  -8  16   2        545.46        716.34       113.09 o                         
  -7  16   2        184.11        154.59        26.05 o                         
  -6  16   2        260.77        230.89        31.18 o                         
  -5  16   2        430.72        381.08        39.61 o                         
  -4  16   2       2211.45       2374.61        93.55 o                         
  -3  16   2        253.02        266.26        22.25 o                         
  -2  16   2        921.89        925.46        40.82 o                         
  -1  16   2        782.72        810.95        39.96 o                         
   0  16   2       6121.74       6752.94       154.78 o                         
   1  16   2        233.03        294.80        21.67 o                         
   2  16   2        943.68        888.73        46.74 o                         
   3  16   2        227.16        221.20        23.90 o                         
   4  16   2       2908.67       2901.76       106.93 o                         
   5  16   2         33.39         16.23        16.04 o                         
   6  16   2        217.76        213.80        31.11 o                         
   7  16   2         17.09          9.96        20.31 o                         
   8  16   2        795.28        673.75        70.08 o                         
  -8  17   2         45.97        172.14        56.73 o                         
  -7  17   2        763.72        837.34        63.28 o                         
  -6  17   2        666.94        713.04        53.76 o                         
  -5  17   2        449.34        439.52        41.31 o                         
  -4  17   2        338.14        379.35        35.28 o                         
  -3  17   2       2323.10       2321.23        85.00 o                         
  -2  17   2        464.04        490.08        33.24 o                         
  -1  17   2       2121.75       2477.02        73.95 o                         
   0  17   2       1424.87       1699.47        58.48 o                         
   1  17   2       3171.33       3100.23        96.05 o                         
   2  17   2        123.21         38.94        12.31 o                         
   3  17   2       1496.05       1669.32        70.71 o                         
   4  17   2        872.25       1021.73        62.19 o                         
   5  17   2       1118.41       1236.41        78.50 o                         
   6  17   2         58.32         65.46        28.81 o                         
   7  17   2        564.27        522.86        59.34 o                         
   8  17   2        130.37         94.70        42.57 o                         
  -8  18   2        532.41        512.68        92.74 o                         
  -7  18   2          1.63          0.77        19.36 o                         
  -6  18   2       2249.38       2340.20       117.66 o                         
  -5  18   2        115.54         82.23        22.22 o                         
  -4  18   2       1870.14       1868.89        96.83 o                         
  -3  18   2        253.59        244.40        26.25 o                         
  -2  18   2       7357.12       7007.04       177.78 o                         
  -1  18   2       1306.41       1267.18        52.05 o                         
   0  18   2       3142.90       3354.68       103.71 o                         
   1  18   2       1179.19       1286.35        61.36 o                         
   2  18   2       6568.34       6084.14       157.84 o                         
   3  18   2        921.81        953.70        54.64 o                         
   4  18   2        877.00       1024.87        64.09 o                         
   5  18   2        295.77        261.53        47.86 o                         
   6  18   2       1379.65       1440.35        90.39 o                         
   7  18   2        155.36        157.02        33.50 o                         
   8  18   2        165.42        178.98        51.27 o                         
  -7  19   2        991.92       1119.90        92.25 o                         
  -6  19   2        338.07        297.10        39.85 o                         
  -5  19   2        980.46        953.26        93.04 o                         
  -4  19   2         41.84         37.43        18.47 o                         
  -3  19   2       2848.91       2677.65       108.51 o                         
  -2  19   2        550.09        589.62        41.21 o                         
  -1  19   2       2881.73       2954.18        86.16 o                         
   0  19   2        231.23        313.57        27.10 o                         
   1  19   2       2898.84       3037.66       100.55 o                         
   2  19   2        209.53        145.57        19.12 o                         
   3  19   2       1670.94       1874.92        85.61 o                         
   4  19   2        336.24        332.84        33.99 o                         
   5  19   2        500.39        519.75        48.06 o                         
   6  19   2          2.82         15.74        24.26 o                         
   7  19   2        501.75        569.24        74.38 o                         
  -7  20   2         46.07         46.68        26.47 o                         
  -6  20   2       2139.91       2218.95       200.78 o                         
  -5  20   2         24.32         33.73        20.71 o                         
  -4  20   2        424.76        399.64        40.79 o                         
  -3  20   2         37.64         56.96        20.03 o                         
  -2  20   2       8792.63       8420.88       228.22 o                         
  -1  20   2        361.91        383.68        31.67 o                         
   0  20   2        893.70       1118.55        59.46 o                         
   1  20   2        114.96        160.39        20.94 o                         
   2  20   2       9042.01       8933.43       233.72 o                         
   3  20   2        331.30        347.37        35.74 o                         
   4  20   2        215.81        235.07        30.45 o                         
   5  20   2         32.08         18.97        19.08 o                         
   6  20   2       2372.19       2618.63       139.74 o                         
   7  20   2         73.32        110.01        47.57 o                         
  -7  21   2        593.91        678.11       102.52 o                         
  -6  21   2         12.65         22.38        20.41 o                         
  -5  21   2       1297.45       1253.48        94.14 o                         
  -4  21   2         74.43         33.07        33.03 o                         
  -3  21   2       1623.60       1645.35        86.65 o                         
  -2  21   2         13.70          6.10        13.89 o                         
  -1  21   2       2619.76       2613.51        97.36 o                         
   0  21   2          7.11         16.41        11.92 o                         
   1  21   2       1835.50       2105.39        89.05 o                         
   2  21   2          7.39        -13.55        13.55 o                         
   3  21   2       1448.01       1489.13        84.09 o                         
   4  21   2         37.16         34.40        20.28 o                         
   5  21   2        324.95        321.09        40.54 o                         
   6  21   2          5.80        -23.19        33.03 o                         
   7  21   2        432.29        378.68        79.25 o                         
  -7  22   2         26.59         31.92        48.09 o                         
  -6  22   2       1670.64       1843.94       152.86 o                         
  -5  22   2          5.36        -12.41        18.64 o                         
  -4  22   2        548.57        531.96        50.00 o                         
  -3  22   2         62.06         59.14        20.66 o                         
  -2  22   2       5576.72       5497.94       178.64 o                         
  -1  22   2        212.03        175.22        26.12 o                         
   0  22   2        856.75        928.13        59.91 o                         
   1  22   2        102.12         98.96        20.01 o                         
   2  22   2       5381.78       5075.74       190.18 o                         
   3  22   2        277.35        274.74        50.57 o                         
   4  22   2        172.00        124.29        23.37 o                         
   5  22   2         28.77         35.31        21.54 o                         
   6  22   2       1398.29       1332.03       112.21 o                         
   7  22   2         78.64         55.52        62.04 o                         
  -6  23   2         62.85         59.26        38.07 o                         
  -5  23   2       1612.03       1650.25       113.52 o                         
  -4  23   2        320.73        316.66        43.03 o                         
  -3  23   2       1101.62       1203.27        76.17 o                         
  -2  23   2        194.24        180.59        26.18 o                         
  -1  23   2       3334.42       3276.10       147.69 o                         
   0  23   2        208.65        234.51        28.94 o                         
   1  23   2       2197.09       2656.48       106.03 o                         
   2  23   2        212.37        170.30        28.43 o                         
   3  23   2       1673.98       1763.26        95.52 o                         
   4  23   2         10.20         11.60        17.98 o                         
   5  23   2        580.47        550.74        53.07 o                         
   6  23   2         39.64         81.86        26.21 o                         
  -6  24   2        964.02       1051.69       154.71 o                         
  -5  24   2          0.02         18.42        32.35 o                         
  -4  24   2       1885.69       1977.96       118.06 o                         
  -3  24   2          2.38         16.57        18.34 o                         
  -2  24   2       2884.52       2787.78       129.20 o                         
  -1  24   2         20.21         -8.06        16.10 o                         
   0  24   2       3459.49       3863.78       151.78 o                         
   1  24   2          5.75          4.98        13.42 o                         
   2  24   2       2439.86       2143.28       111.35 o                         
   3  24   2         12.80          4.16        16.47 o                         
   4  24   2       1068.61       1211.15        86.30 o                         
   5  24   2          1.51          7.80        20.71 o                         
   6  24   2        472.91        516.50        61.80 o                         
  -6  25   2         48.28         98.25        45.20 o                         
  -5  25   2       1389.06       1401.15       136.74 o                         
  -4  25   2        400.78        445.82        59.71 o                         
  -3  25   2        843.74        963.83        69.30 o                         
  -2  25   2         36.01         11.75        22.68 o                         
  -1  25   2       2619.05       2591.20       124.29 o                         
   0  25   2        697.28        791.00        62.69 o                         
   1  25   2       1888.45       2151.61       130.87 o                         
   2  25   2         30.37         10.76        15.76 o                         
   3  25   2       1103.05       1113.06        82.03 o                         
   4  25   2        184.92        157.36        35.86 o                         
   5  25   2        629.49        604.36        56.36 o                         
   6  25   2         10.50         18.48        39.39 o                         
  -5  26   2         25.15         32.96        50.43 o                         
  -4  26   2       1643.54       1795.91       125.67 o                         
  -3  26   2         71.93         53.16        32.06 o                         
  -2  26   2        225.87        101.96        28.23 o                         
  -1  26   2         66.36         97.60        23.81 o                         
   0  26   2       3213.61       3571.92       160.58 o                         
   1  26   2        117.26        107.19        26.86 o                         
   2  26   2        144.43        127.55        22.20 o                         
   3  26   2         80.37         97.83        25.42 o                         
   4  26   2       1391.46       1365.89        93.47 o                         
   5  26   2         26.54         74.93        44.66 o                         
  -5  27   2        850.61       1113.55       191.71 o                         
  -4  27   2         36.91         48.33        41.03 o                         
  -3  27   2       1030.39       1060.68        97.92 o                         
  -2  27   2          5.70          9.08        24.97 o                         
  -1  27   2       1738.27       1846.22       112.72 o                         
   0  27   2         78.23         96.33        25.83 o                         
   1  27   2       1692.16       1974.29       118.34 o                         
   2  27   2         17.75         12.52        18.84 o                         
   3  27   2        706.07        777.38        69.14 o                         
   4  27   2         18.77         25.36        23.60 o                         
   5  27   2        661.04        538.64       126.36 o                         
  -4  28   2       2001.80       2017.00       207.19 o                         
  -3  28   2        269.39        250.88        60.63 o                         
  -2  28   2        397.99        235.51        46.05 o                         
  -1  28   2        108.25        177.20        38.82 o                         
   0  28   2       3775.05       4196.48       174.09 o                         
   1  28   2        393.59        455.44        59.66 o                         
   2  28   2        252.18        150.37        49.08 o                         
   3  28   2         41.37         39.89        40.61 o                         
   4  28   2       1554.74       1750.13       138.31 o                         
  -4  29   2          1.78         29.97        56.73 o                         
  -3  29   2       1621.69       1512.58       179.58 o                         
  -2  29   2        226.45        279.35        52.66 o                         
  -1  29   2       1439.83       1637.26       109.83 o                         
   0  29   2         14.53        -11.47        28.92 o                         
   1  29   2       1829.90       1770.38       114.53 o                         
   2  29   2        193.56        188.19        44.35 o                         
   3  29   2        579.18        563.84       156.84 o                         
   4  29   2         22.28        -32.25       116.37 o                         
  -3  30   2         40.28        113.05        87.73 o                         
  -2  30   2        751.30        713.23        91.99 o                         
  -1  30   2        350.02        303.57        83.17 o                         
   0  30   2       1658.29       2136.22       172.79 o                         
   1  30   2        182.97        302.12        56.41 o                         
   2  30   2        668.59        553.76        91.53 o                         
   3  30   2        425.98        346.20        82.97 o                         
  -2  31   2        202.94        206.07        73.95 o                         
  -1  31   2        637.38        770.23       136.45 o                         
   0  31   2         32.19        127.27        46.54 o                         
   1  31   2       1084.06       1197.24       252.78 o                         
   2  31   2        223.34         67.63        40.68 o                         
  -1  32   2         98.04        226.22        84.81 o                         
   0  32   2         58.65         73.80        86.46 o                         
   1  32   2         26.06        -36.04        36.04 o                         
  -9   0   3         96.66        101.83        70.48 o                         
  -7   0   3        229.27        155.63        39.87 o                         
  -5   0   3        685.00        777.95        59.79 o                         
  -3   0   3       2345.28       2638.57       128.93 o                         
  -1   0   3       6624.86       7640.21       230.77 o                         
   1   0   3      12785.85      11334.68       331.92 o                         
   3   0   3       5796.42       5308.42       169.52 o                         
   5   0   3       6074.88       5398.97       197.75 o                         
   7   0   3       1116.77       1445.53       103.84 o                         
   9   0   3       1049.63       1300.26       209.52 o                         
  -9   1   3          0.25        -17.50        29.10 o                         
  -8   1   3        894.22        911.43        63.25 o                         
  -7   1   3          5.01          1.27        13.84 o                         
  -6   1   3        595.80        588.00        40.21 o                         
  -5   1   3         35.73         22.65        10.89 o                         
  -4   1   3       8281.24       9863.69       302.33 o                         
  -3   1   3        381.44        398.89        20.44 o                         
  -2   1   3       4222.51       3640.58        85.25 o                         
  -1   1   3        877.15        960.83        30.30 o                         
   0   1   3      33531.75      37431.76       752.78 o                         
   1   1   3       1315.48       1136.73        35.39 o                         
   2   1   3       3403.73       2555.12        68.90 o                         
   3   1   3        130.32        138.50        13.88 o                         
   4   1   3      12247.63      11487.40       246.79 o                         
   5   1   3         81.63        101.31        16.12 o                         
   6   1   3        521.89        598.47        42.05 o                         
   7   1   3          1.56         15.37        12.28 o                         
   8   1   3       2495.02       2957.86       146.77 o                         
   9   1   3          0.06         66.56        44.41 o                         
  -9   2   3        108.43         57.91        41.12 o                         
  -8   2   3        462.89        514.91        45.96 o                         
  -7   2   3        411.52        365.77        40.00 o                         
  -6   2   3        321.08        351.00        31.63 o                         
  -5   2   3       1174.43       1264.17        64.94 o                         
  -4   2   3       1806.19       1871.11        58.57 o                         
  -3   2   3       4025.87       4554.81       134.33 o                         
  -2   2   3       1192.37       1056.08        33.87 o                         
  -1   2   3       9701.30      10164.16       206.04 o                         
   0   2   3       4321.80       4092.68        88.17 o                         
   1   2   3      14506.64      13018.27       278.21 o                         
   2   2   3       1106.64        880.79        30.21 o                         
   3   2   3       6089.16       5455.02       123.49 o                         
   4   2   3        502.40        602.25        33.82 o                         
   5   2   3       4875.59       4460.54       119.43 o                         
   6   2   3        142.64        177.81        29.54 o                         
   7   2   3       1228.40       1462.72        92.43 o                         
   8   2   3         45.87         40.98        23.95 o                         
   9   2   3        835.06       1158.95       133.71 o                         
  -9   3   3         28.01         -9.40        28.31 o                         
  -8   3   3        436.40        310.72        45.63 o                         
  -7   3   3         67.29         71.24        20.92 o                         
  -6   3   3        921.76        959.87        52.92 o                         
  -5   3   3        115.35        110.69        13.27 o                         
  -4   3   3       3378.67       3910.49       116.01 o                         
  -3   3   3        572.42        608.34        26.01 o                         
  -2   3   3       7599.11       7132.73       154.30 o                         
  -1   3   3        461.87        601.61        22.45 o                         
   0   3   3      15544.46      16016.72       317.88 o                         
   1   3   3        980.91        945.30        30.82 o                         
   2   3   3       8486.56       7115.84       158.69 o                         
   3   3   3          2.99         15.86         6.04 o                         
   4   3   3       6652.73       6184.74       141.37 o                         
   5   3   3        101.44        125.17        16.01 o                         
   6   3   3       2093.03       2217.06        82.51 o                         
   7   3   3          7.34         26.19        14.40 o                         
   8   3   3       1348.68       1624.72       103.11 o                         
   9   3   3          3.51         48.71        37.75 o                         
  -9   4   3        174.72        137.48        33.50 o                         
  -8   4   3        675.47        610.06        65.19 o                         
  -7   4   3        686.43        678.54        54.69 o                         
  -6   4   3        410.91        425.76        32.61 o                         
  -5   4   3       1372.31       1547.17        57.00 o                         
  -4   4   3       3043.26       2772.94        77.26 o                         
  -3   4   3       3906.33       4474.48       109.24 o                         
  -2   4   3       1043.28        984.91        32.45 o                         
  -1   4   3       8565.57       8734.23       186.61 o                         
   0   4   3       7789.73       7561.02       160.98 o                         
   1   4   3       9920.48       9655.32       203.62 o                         
   2   4   3       1020.49        833.62        32.12 o                         
   3   4   3       5300.77       4879.42       116.70 o                         
   4   4   3        884.71        917.09        41.33 o                         
   5   4   3       2443.18       2340.40        74.98 o                         
   6   4   3        291.92        354.68        34.46 o                         
   7   4   3       1309.13       1551.88        87.95 o                         
   8   4   3         35.88         31.10        23.37 o                         
   9   4   3        324.68        536.16       150.27 o                         
  -9   5   3          2.72         84.42        38.70 o                         
  -8   5   3        212.05        178.60        34.04 o                         
  -7   5   3         30.54         24.19        17.63 o                         
  -6   5   3       2033.32       1984.25       108.78 o                         
  -5   5   3        169.46        182.23        17.56 o                         
  -4   5   3       1131.10       1188.24        48.34 o                         
  -3   5   3        746.33       1060.50        49.43 o                         
  -2   5   3      14180.40      13420.19       301.08 o                         
  -1   5   3       4321.08       4382.81        99.57 o                         
   0   5   3       3239.57       3245.26        79.85 o                         
   1   5   3       4122.32       4409.03        95.74 o                         
   2   5   3      15058.43      13003.81       302.17 o                         
   3   5   3       1801.72       1774.12        53.12 o                         
   4   5   3       1211.78       1202.93        45.61 o                         
   5   5   3        519.93        503.96        32.35 o                         
   6   5   3       3869.51       3781.48       122.27 o                         
   7   5   3        269.75        208.20        30.72 o                         
   8   5   3        228.10        221.31        34.88 o                         
   9   5   3         77.15          8.07        48.12 o                         
  -9   6   3         63.30        145.55        53.84 o                         
  -8   6   3        242.93        233.20        39.20 o                         
  -7   6   3        252.03        175.71        33.06 o                         
  -6   6   3         11.16         33.54        12.58 o                         
  -5   6   3        679.36        688.27        37.86 o                         
  -4   6   3       1853.80       1711.84        56.60 o                         
  -3   6   3       1979.86       2548.82       137.19 o                         
  -2   6   3        509.18        523.91        24.93 o                         
  -1   6   3       7880.32       8071.54       174.35 o                         
   0   6   3       5979.79       6535.83       146.77 o                         
   1   6   3       8943.90       8480.68       181.64 o                         
   2   6   3        330.34        314.19        19.06 o                         
   3   6   3       9022.55       8219.42       186.91 o                         
   4   6   3        693.73        755.48        34.60 o                         
   5   6   3       2950.44       2986.20        91.36 o                         
   6   6   3         24.36         22.93        15.27 o                         
   7   6   3       2636.85       2782.27       120.62 o                         
   8   6   3          6.84        -13.43        19.78 o                         
   9   6   3        377.43        562.65        95.29 o                         
  -9   7   3         49.40         54.55        30.97 o                         
  -8   7   3        182.49        155.77        30.78 o                         
  -7   7   3        187.43        157.82        29.86 o                         
  -6   7   3       2856.24       3041.34       138.98 o                         
  -5   7   3        675.69        690.37        37.21 o                         
  -4   7   3       1165.97       1159.70        45.46 o                         
  -3   7   3       1010.41       1169.15        44.71 o                         
  -2   7   3      18872.79      18723.34       402.25 o                         
  -1   7   3       2204.98       2115.23        54.75 o                         
   0   7   3       2059.82       2130.27        56.44 o                         
   1   7   3       1139.31       1449.89        41.36 o                         
   2   7   3      19392.61      16804.40       435.55 o                         
   3   7   3        673.30        790.34        34.37 o                         
   4   7   3        531.77        603.51        34.26 o                         
   5   7   3          1.36         -4.29        12.04 o                         
   6   7   3       4813.44       4888.39       150.01 o                         
   7   7   3         14.26          9.09        17.36 o                         
   8   7   3         63.78         34.09        24.26 o                         
   9   7   3         21.56        156.64        74.67 o                         
  -9   8   3        269.94        353.49        64.01 o                         
  -8   8   3          0.30         11.54        23.47 o                         
  -7   8   3        442.65        358.79        49.67 o                         
  -6   8   3        895.73        869.90        69.58 o                         
  -5   8   3       1628.05       1685.94        65.07 o                         
  -4   8   3          8.16         11.86         8.01 o                         
  -3   8   3       2269.50       2531.54       204.48 o                         
  -2   8   3       2276.40       2019.16        57.87 o                         
  -1   8   3       7448.38       7026.66       153.59 o                         
   0   8   3          4.67         -1.60         4.00 o                         
   1   8   3       6109.95       6054.04       133.91 o                         
   2   8   3       1230.61        790.67        40.93 o                         
   3   8   3       6252.33       5606.11       133.39 o                         
   4   8   3         80.80         77.19        15.47 o                         
   5   8   3       1544.24       1543.36        67.02 o                         
   6   8   3          7.79        -15.92        15.92 o                         
   7   8   3       1580.83       1810.11       104.43 o                         
   8   8   3         44.92         29.12        19.19 o                         
   9   8   3        181.78        299.65       101.88 o                         
  -9   9   3          2.02         55.67        33.30 o                         
  -8   9   3        200.37        161.40        39.94 o                         
  -7   9   3         16.97          7.18        20.28 o                         
  -6   9   3       1302.96       1387.53       112.59 o                         
  -5   9   3         75.47         72.46        13.86 o                         
  -4   9   3        826.38        922.13        43.55 o                         
  -3   9   3          0.11         11.09         6.98 o                         
  -2   9   3       6523.14       6012.48       145.83 o                         
  -1   9   3        160.88        198.12        15.17 o                         
   0   9   3       1376.76       1471.33        49.52 o                         
   1   9   3        364.91        423.94        24.03 o                         
   2   9   3       7088.05       5960.42       145.49 o                         
   3   9   3          0.20          8.59         6.41 o                         
   4   9   3        705.49        796.41        42.02 o                         
   5   9   3        383.21        453.10        33.23 o                         
   6   9   3       2283.56       2477.71       112.08 o                         
   7   9   3         22.08         -4.72        16.85 o                         
   8   9   3        162.56        180.56        30.52 o                         
   9   9   3        106.94        125.26        70.71 o                         
  -9  10   3        310.14        162.80       104.05 o                         
  -8  10   3         93.89         97.38        33.19 o                         
  -7  10   3        268.32        250.86        38.28 o                         
  -6  10   3       2020.46       1937.13        91.42 o                         
  -5  10   3       1593.77       1698.50       117.32 o                         
  -4  10   3         85.71        105.99        14.58 o                         
  -3  10   3       1588.68       2204.51       103.37 o                         
  -2  10   3       6669.91       6101.08       136.93 o                         
  -1  10   3       6051.58       5882.87       123.18 o                         
   0  10   3         24.30         22.49         7.83 o                         
   1  10   3       4945.76       5269.94       129.40 o                         
   2  10   3       4717.84       4123.17       180.62 o                         
   3  10   3       4092.64       3730.03        96.66 o                         
   4  10   3        205.74        215.58        22.11 o                         
   5  10   3       1728.58       1746.91        80.69 o                         
   6  10   3        221.85        212.57        33.42 o                         
   7  10   3       1041.37       1179.33        79.50 o                         
   8  10   3        113.26         73.43        32.67 o                         
   9  10   3        356.36        236.74       101.24 o                         
  -9  11   3         11.06        -13.35        53.25 o                         
  -8  11   3        533.23        405.73        57.99 o                         
  -7  11   3         81.12         68.67        27.91 o                         
  -6  11   3        573.16        519.53        52.67 o                         
  -5  11   3        183.57        177.30        28.09 o                         
  -4  11   3       2477.93       2689.34        90.07 o                         
  -3  11   3        202.45        200.00        15.93 o                         
  -2  11   3       1850.28       1597.53        51.90 o                         
  -1  11   3        209.15        244.71        16.02 o                         
   0  11   3       6464.41       6661.94       148.50 o                         
   1  11   3         55.49         57.87        12.45 o                         
   2  11   3       1744.07       1557.59        52.51 o                         
   3  11   3          1.34          1.61         7.43 o                         
   4  11   3       2806.81       2656.33        96.11 o                         
   5  11   3         86.38        102.64        18.70 o                         
   6  11   3        443.23        494.83        47.32 o                         
   7  11   3         34.72         24.84        20.97 o                         
   8  11   3        674.11        821.47        74.02 o                         
  -8  12   3         32.57         26.79        25.57 o                         
  -7  12   3        346.76        306.53        62.82 o                         
  -6  12   3       1140.10       1033.77        63.56 o                         
  -5  12   3       1440.61       1351.04        74.57 o                         
  -4  12   3          2.13          7.04         9.67 o                         
  -3  12   3       1755.41       1964.59        72.64 o                         
  -2  12   3       4127.64       3562.06        93.54 o                         
  -1  12   3       4800.52       4702.46       112.57 o                         
   0  12   3          9.88         -5.45         5.45 o                         
   1  12   3       4835.76       4877.66       119.31 o                         
   2  12   3       2942.77       2626.21        97.29 o                         
   3  12   3       2362.81       2305.63        84.50 o                         
   4  12   3        143.24        133.62        21.42 o                         
   5  12   3       2006.58       2100.00        92.04 o                         
   6  12   3        102.61        118.96        21.25 o                         
   7  12   3        506.59        415.90        64.81 o                         
   8  12   3        140.23        208.35        36.27 o                         
  -8  13   3        676.59        576.72        61.14 o                         
  -7  13   3        138.97        103.01        26.90 o                         
  -6  13   3        199.71        162.19        27.55 o                         
  -5  13   3        148.74        127.34        22.57 o                         
  -4  13   3       3432.86       3722.35       119.53 o                         
  -3  13   3        368.87        349.50        28.56 o                         
  -2  13   3        288.17        325.82        21.29 o                         
  -1  13   3         14.70          8.24         7.72 o                         
   0  13   3       8796.69       9393.12       213.18 o                         
   1  13   3         51.31         52.91        10.20 o                         
   2  13   3        139.33        102.59        11.95 o                         
   3  13   3        106.65         89.84        15.43 o                         
   4  13   3       4056.02       3970.77       132.44 o                         
   5  13   3          0.13         -2.44        11.22 o                         
   6  13   3          8.43          6.86        13.37 o                         
   7  13   3        101.58        119.54        27.38 o                         
   8  13   3       1172.02       1336.26       126.93 o                         
  -8  14   3         59.56        110.50        46.00 o                         
  -7  14   3        579.05        481.63        55.77 o                         
  -6  14   3         98.02         90.72        20.42 o                         
  -5  14   3        792.97        735.30        52.98 o                         
  -4  14   3        435.79        428.98        36.39 o                         
  -3  14   3       1659.93       1806.65        73.20 o                         
  -2  14   3        399.50        398.89        27.23 o                         
  -1  14   3       2097.48       2377.85        68.57 o                         
   0  14   3        521.63        652.18        34.43 o                         
   1  14   3       3105.63       3107.08        85.68 o                         
   2  14   3        189.32        129.84        14.86 o                         
   3  14   3        926.09        989.54        50.79 o                         
   4  14   3          0.57         -5.86        11.37 o                         
   5  14   3       1563.09       1655.84        82.85 o                         
   6  14   3         13.90         28.26        16.17 o                         
   7  14   3        203.48        164.62        30.31 o                         
   8  14   3         70.61         37.50        58.31 o                         
  -8  15   3        592.19        524.77        95.61 o                         
  -7  15   3          0.70        -16.33        20.96 o                         
  -6  15   3        261.43        202.29        28.42 o                         
  -5  15   3         11.97         18.81        15.33 o                         
  -4  15   3       2325.40       2293.88        88.81 o                         
  -3  15   3         21.20         45.39        16.58 o                         
  -2  15   3        186.14        203.06        20.15 o                         
  -1  15   3        308.88        291.13        24.53 o                         
   0  15   3       4239.48       4360.60       111.09 o                         
   1  15   3         82.03        109.32        13.21 o                         
   2  15   3         53.94         14.11         9.72 o                         
   3  15   3        618.34        634.70        41.23 o                         
   4  15   3       1965.49       1964.85        89.08 o                         
   5  15   3         16.31         56.62        15.13 o                         
   6  15   3          3.94         16.89        15.84 o                         
   7  15   3        325.86        315.23        45.83 o                         
   8  15   3        672.54        724.14        95.36 o                         
  -8  16   3        414.52        409.86       109.61 o                         
  -7  16   3        581.53        490.42        65.96 o                         
  -6  16   3         29.00         46.42        19.78 o                         
  -5  16   3        290.47        275.66        31.32 o                         
  -4  16   3       1953.27       1919.94        89.28 o                         
  -3  16   3       1907.30       2009.41        89.25 o                         
  -2  16   3         10.17          5.87         8.55 o                         
  -1  16   3       1705.48       1920.31        66.02 o                         
   0  16   3       3095.43       3497.44       104.31 o                         
   1  16   3       3189.60       2912.09        86.89 o                         
   2  16   3         27.78          2.28        10.03 o                         
   3  16   3       1105.41       1088.06        56.68 o                         
   4  16   3        469.80        499.45        40.25 o                         
   5  16   3       1624.97       1529.49        79.81 o                         
   6  16   3         67.31         47.93        19.46 o                         
   7  16   3        469.82        416.09        47.26 o                         
   8  16   3          7.03        108.98        53.89 o                         
  -8  17   3        340.31        405.79        91.00 o                         
  -7  17   3        348.25        349.67        62.01 o                         
  -6  17   3        684.61        573.73        60.65 o                         
  -5  17   3        866.96        756.93        68.17 o                         
  -4  17   3        928.41        920.29        58.50 o                         
  -3  17   3       1971.49       1925.13        92.77 o                         
  -2  17   3       1542.89       1454.62        61.48 o                         
  -1  17   3       2299.67       2398.80        85.96 o                         
   0  17   3       1409.97       1714.07        70.64 o                         
   1  17   3       2671.33       2617.79        89.47 o                         
   2  17   3       1348.71       1006.53        65.97 o                         
   3  17   3        518.28        548.38        40.06 o                         
   4  17   3        634.93        596.06        45.94 o                         
   5  17   3        422.30        414.61        41.12 o                         
   6  17   3        342.46        347.23        41.69 o                         
   7  17   3         14.40        -25.39        33.52 o                         
   8  17   3        238.50        175.10       188.66 o                         
  -7  18   3       1254.65       1382.47       197.56 o                         
  -6  18   3        251.14        224.56        44.12 o                         
  -5  18   3        717.41        647.01        55.69 o                         
  -4  18   3        911.48        926.84        66.30 o                         
  -3  18   3       2274.28       2186.40       101.41 o                         
  -2  18   3        668.57        519.23        39.75 o                         
  -1  18   3       1079.84       1243.37        63.53 o                         
   0  18   3       1207.11       1484.09        65.17 o                         
   1  18   3       1317.88       1410.10        64.32 o                         
   2  18   3        852.46        722.88        49.26 o                         
   3  18   3        284.95        396.77        31.27 o                         
   4  18   3        107.96        111.24        21.91 o                         
   5  18   3        170.87        146.00        26.61 o                         
   6  18   3        461.02        421.22        49.16 o                         
   7  18   3        132.20         89.74        30.10 o                         
  -7  19   3         56.08         31.62        33.65 o                         
  -6  19   3        785.84        799.40        84.68 o                         
  -5  19   3        109.94         92.60        23.60 o                         
  -4  19   3         37.54         40.42        18.28 o                         
  -3  19   3        637.84        627.49        53.11 o                         
  -2  19   3       1868.81       1649.74        79.34 o                         
  -1  19   3       1100.39       1210.61        62.97 o                         
   0  19   3         20.83         16.41        12.07 o                         
   1  19   3       1686.31       1662.44        76.20 o                         
   2  19   3       1814.37       1667.65        79.54 o                         
   3  19   3        578.79        578.42        44.93 o                         
   4  19   3         28.36         10.67        18.23 o                         
   5  19   3        640.36        590.68        54.62 o                         
   6  19   3        727.12        719.35        64.23 o                         
   7  19   3         87.71         81.21        31.52 o                         
  -7  20   3        350.42        371.33        81.58 o                         
  -6  20   3          0.09        -18.71        18.71 o                         
  -5  20   3        319.01        249.54        35.82 o                         
  -4  20   3        354.93        338.17        40.81 o                         
  -3  20   3        629.91        636.17        54.17 o                         
  -2  20   3         50.72         40.07        14.20 o                         
  -1  20   3        960.94       1000.33        57.96 o                         
   0  20   3        934.67       1102.99        67.71 o                         
   1  20   3        908.57        928.21        54.42 o                         
   2  20   3         17.94        -10.68        10.68 o                         
   3  20   3       1037.71       1077.59        64.70 o                         
   4  20   3        180.93        173.84        26.97 o                         
   5  20   3        374.24        238.98        51.03 o                         
   6  20   3         47.23         50.68        22.28 o                         
   7  20   3        622.60        696.25       100.44 o                         
  -7  21   3         54.20        146.37        44.72 o                         
  -6  21   3       1291.57       1446.62       166.02 o                         
  -5  21   3        273.87        175.41        30.91 o                         
  -4  21   3        261.01        168.77        33.83 o                         
  -3  21   3        101.02         68.50        20.11 o                         
  -2  21   3       3131.40       2847.43       114.81 o                         
  -1  21   3        744.32        660.84        50.64 o                         
   0  21   3         38.72         42.70        15.47 o                         
   1  21   3        212.84        323.78        34.38 o                         
   2  21   3       2700.64       2587.02       114.12 o                         
   3  21   3        521.63        559.77        47.30 o                         
   4  21   3         20.11         12.17        16.04 o                         
   5  21   3          8.78          9.12        19.64 o                         
   6  21   3        855.10        914.20        76.46 o                         
   7  21   3        123.48        153.11        45.24 o                         
  -6  22   3         87.32         96.71        36.98 o                         
  -5  22   3        892.47        771.06        67.16 o                         
  -4  22   3        114.28         81.34        26.00 o                         
  -3  22   3        329.53        366.26        43.50 o                         
  -2  22   3        161.03        153.77        28.01 o                         
  -1  22   3       1164.72       1117.97        74.63 o                         
   0  22   3        209.03        263.20        31.69 o                         
   1  22   3        492.45        687.09        52.97 o                         
   2  22   3         59.90         26.83        14.42 o                         
   3  22   3        693.09        692.91        54.63 o                         
   4  22   3        129.05         60.90        18.64 o                         
   5  22   3         91.16         66.94        24.63 o                         
   6  22   3          9.84         41.32        20.72 o                         
  -6  23   3        452.73        448.35        68.59 o                         
  -5  23   3         43.72         43.70        25.26 o                         
  -4  23   3        250.22        188.45        37.78 o                         
  -3  23   3          5.67         -1.62        18.02 o                         
  -2  23   3        714.10        591.51        51.22 o                         
  -1  23   3        183.63        142.17        26.40 o                         
   0  23   3        124.61        102.55        22.57 o                         
   1  23   3         51.70         61.58        18.15 o                         
   2  23   3        615.54        487.66        48.19 o                         
   3  23   3        157.29        132.66        25.73 o                         
   4  23   3         34.60         27.75        17.27 o                         
   5  23   3         21.19         25.16        27.70 o                         
   6  23   3        313.67        344.79        75.33 o                         
  -6  24   3        153.43          8.28        75.58 o                         
  -5  24   3       1103.30       1270.79       134.99 o                         
  -4  24   3        409.46        429.10        55.50 o                         
  -3  24   3        197.45        184.06        33.98 o                         
  -2  24   3        444.78        407.23        48.16 o                         
  -1  24   3       1021.15       1010.28        72.16 o                         
   0  24   3        590.57        676.56        57.97 o                         
   1  24   3        340.69        399.82        41.07 o                         
   2  24   3        335.13        293.86        33.82 o                         
   3  24   3        329.33        314.01        37.76 o                         
   4  24   3        270.02        285.43        35.39 o                         
   5  24   3         58.70         50.02        22.95 o                         
   6  24   3         29.67        117.98        35.93 o                         
  -5  25   3         39.97         84.96        44.28 o                         
  -4  25   3        725.68        623.37        62.29 o                         
  -3  25   3         39.00         81.01        27.30 o                         
  -2  25   3         83.81         70.96        30.63 o                         
  -1  25   3        153.48        156.06        24.79 o                         
   0  25   3        944.77        894.91        67.58 o                         
   1  25   3         97.73        112.66        24.62 o                         
   2  25   3         36.79         51.54        20.06 o                         
   3  25   3         75.37         49.15        22.01 o                         
   4  25   3        466.48        518.15        53.56 o                         
   5  25   3          5.45         -3.10        24.33 o                         
  -5  26   3        618.86        586.51       101.72 o                         
  -4  26   3        161.66         74.31        45.04 o                         
  -3  26   3        230.49        222.37        37.44 o                         
  -2  26   3        237.03        208.34        35.19 o                         
  -1  26   3        695.57        764.93        63.20 o                         
   0  26   3        165.20        205.25        34.14 o                         
   1  26   3        431.10        467.98        51.61 o                         
   2  26   3        252.36        247.89        35.04 o                         
   3  26   3        290.16        190.64        38.36 o                         
   4  26   3        101.20         97.53        51.79 o                         
   5  26   3        261.94        260.86        65.36 o                         
  -5  27   3          4.39        -29.98        41.49 o                         
  -4  27   3       1205.61       1222.64       196.58 o                         
  -3  27   3         45.84         16.17        28.53 o                         
  -2  27   3         97.30         53.61        24.57 o                         
  -1  27   3         78.25         87.64        25.64 o                         
   0  27   3       1930.69       2287.98       132.92 o                         
   1  27   3        121.47         94.57        24.63 o                         
   2  27   3         33.98         43.03        25.62 o                         
   3  27   3         57.30         49.50        23.52 o                         
   4  27   3        959.11        673.82       103.12 o                         
  -4  28   3         37.58         60.65        75.72 o                         
  -3  28   3        441.25        441.39        91.29 o                         
  -2  28   3        147.86        173.39        46.05 o                         
  -1  28   3        241.64        289.61        38.66 o                         
   0  28   3         88.64         69.02        24.65 o                         
   1  28   3        359.19        348.53        45.06 o                         
   2  28   3        109.60         85.39        60.83 o                         
   3  28   3         52.81         94.43        32.08 o                         
   4  28   3         66.62         60.04        40.98 o                         
  -3  29   3         15.94         92.54        45.47 o                         
  -2  29   3         75.65         74.86        57.10 o                         
  -1  29   3        262.72        340.03        57.78 o                         
   0  29   3        701.36        807.28        69.28 o                         
   1  29   3         71.63        104.04        27.93 o                         
   2  29   3         34.99         18.22        39.63 o                         
   3  29   3        166.51        106.79        35.44 o                         
  -3  30   3        668.97        538.00       136.29 o                         
  -2  30   3        178.80        187.94        61.03 o                         
  -1  30   3        215.87        168.60        85.98 o                         
   0  30   3        185.82        205.29        45.75 o                         
   1  30   3        548.64        585.14        69.81 o                         
   2  30   3        102.55         59.70        58.26 o                         
  -2  31   3        675.05        621.25       225.14 o                         
   0  31   3        357.92        601.08       116.56 o                         
   1  31   3         21.65         71.57        31.34 o                         
  -8   0   4        896.51        920.13       209.59 o                         
  -6   0   4        945.70        996.62        71.11 o                         
  -4   0   4       3849.90       4264.06       148.01 o                         
  -2   0   4        923.50        847.59        44.31 o                         
   0   0   4      10137.62       9951.72       298.04 o                         
   2   0   4        446.57        321.19        25.58 o                         
   4   0   4       3889.81       3820.47       148.04 o                         
   6   0   4          2.35          3.62        17.11 o                         
   8   0   4        927.09       1243.91       148.45 o                         
  -9   1   4        574.27        551.14       171.14 o                         
  -8   1   4         36.87         27.18        23.80 o                         
  -7   1   4       1684.42       1665.44       140.71 o                         
  -6   1   4        405.16        420.13        39.50 o                         
  -5   1   4       3409.22       3368.00        99.23 o                         
  -4   1   4        101.29        109.05        13.29 o                         
  -3   1   4       6760.62       6235.87       141.75 o                         
  -2   1   4       1496.88       1397.70        43.66 o                         
  -1   1   4       7266.17       6797.71       159.68 o                         
   0   1   4        216.24        200.97        14.60 o                         
   1   1   4       6758.30       6566.12       143.55 o                         
   2   1   4       1046.75        977.98        33.61 o                         
   3   1   4        817.28       1011.57        45.70 o                         
   4   1   4        161.86        172.13        16.66 o                         
   5   1   4        953.68        992.09        54.31 o                         
   6   1   4         87.59         82.50        16.50 o                         
   7   1   4          7.47         11.36        14.35 o                         
   8   1   4         36.79         18.75        24.29 o                         
   9   1   4        187.64        184.26       119.74 o                         
  -9   2   4          0.60         43.18        32.19 o                         
  -8   2   4       1282.59       1371.68       125.65 o                         
  -7   2   4          5.86         11.14        16.72 o                         
  -6   2   4       2276.25       2373.84        98.85 o                         
  -5   2   4        166.44        185.52        19.88 o                         
  -4   2   4       6447.87       7189.47       171.77 o                         
  -3   2   4        195.23        295.27        31.61 o                         
  -2   2   4       6802.68       6472.48       144.54 o                         
  -1   2   4       2270.15       1987.63        57.00 o                         
   0   2   4      17276.84      18341.75       378.60 o                         
   1   2   4       1292.16       1460.56        42.16 o                         
   2   2   4       5361.93       4873.25       137.40 o                         
   3   2   4       1412.53       1321.24        43.01 o                         
   4   2   4       5098.08       4984.64       122.46 o                         
   5   2   4         51.66         41.52        12.77 o                         
   6   2   4        468.76        482.80        39.43 o                         
   7   2   4        176.86        183.59        26.85 o                         
   8   2   4        930.54       1098.34        90.15 o                         
   9   2   4          0.18        -41.51        73.06 o                         
  -9   3   4        398.39        316.95       103.98 o                         
  -8   3   4        495.26        465.09        76.98 o                         
  -7   3   4       1262.18       1252.16        88.69 o                         
  -6   3   4        977.94        985.46        81.91 o                         
  -5   3   4       2193.21       2221.17        77.54 o                         
  -4   3   4       1533.19       1574.87        61.13 o                         
  -3   3   4       4375.56       4132.21        99.28 o                         
  -2   3   4       4521.54       4083.35        92.78 o                         
  -1   3   4       4868.56       4395.68       100.27 o                         
   0   3   4       2156.45       2215.36        56.75 o                         
   1   3   4       4768.14       4491.29       102.60 o                         
   2   3   4       4330.69       3678.32        87.63 o                         
   3   3   4       1640.55       1673.18        62.10 o                         
   4   3   4        447.20        478.36        30.18 o                         
   5   3   4       1042.94       1140.05        59.51 o                         
   6   3   4        854.00       1001.48        57.45 o                         
   7   3   4        242.60        291.55        33.15 o                         
   8   3   4         48.31         47.98        28.94 o                         
   9   3   4        178.61        467.15       100.46 o                         
  -9   4   4          7.91         56.73        42.51 o                         
  -8   4   4        712.10        558.13        78.69 o                         
  -7   4   4         44.64         47.73        20.04 o                         
  -6   4   4       1906.84       1892.32       109.43 o                         
  -5   4   4         27.38         25.82        12.18 o                         
  -4   4   4       2605.15       2454.94       101.30 o                         
  -3   4   4        562.07        548.91        24.58 o                         
  -2   4   4       6144.31       5424.25       132.45 o                         
  -1   4   4        584.10        730.54        30.68 o                         
   0   4   4       3664.40       3316.18        75.57 o                         
   1   4   4       1387.36       1231.28        38.47 o                         
   2   4   4       5295.75       4365.46       158.29 o                         
   3   4   4         15.55         20.24         6.95 o                         
   4   4   4        782.24        855.59        45.20 o                         
   5   4   4        235.70        244.89        23.00 o                         
   6   4   4        866.58        887.84        59.31 o                         
   7   4   4          7.47         32.48        16.53 o                         
   8   4   4        107.32        121.84        29.65 o                         
   9   4   4         21.89        137.89        62.54 o                         
  -9   5   4        464.64        381.14        90.04 o                         
  -8   5   4        227.65        193.05        35.21 o                         
  -7   5   4       1543.18       1522.87        95.45 o                         
  -6   5   4        823.23        759.58        54.06 o                         
  -5   5   4       2886.64       2811.05        98.53 o                         
  -4   5   4        295.51        337.68        22.80 o                         
  -3   5   4       5200.24       4866.00       113.12 o                         
  -2   5   4       5636.44       5303.33       126.35 o                         
  -1   5   4       6278.40       5765.45       134.96 o                         
   0   5   4         42.54         42.09         7.53 o                         
   1   5   4       4369.16       4805.22       109.55 o                         
   2   5   4       5535.91       4738.46       113.66 o                         
   3   5   4       1959.13       1941.63        75.14 o                         
   4   5   4         20.12         32.76         8.52 o                         
   5   5   4        322.52        308.82        25.85 o                         
   6   5   4        738.89        810.64        53.28 o                         
   7   5   4        364.23        366.66        36.42 o                         
   8   5   4         42.74         28.24        20.21 o                         
   9   5   4         28.64         56.69        51.60 o                         
  -9   6   4          0.90         22.85        35.98 o                         
  -8   6   4        680.17        589.54        73.35 o                         
  -7   6   4          0.00         -4.80        30.11 o                         
  -6   6   4       2445.71       2620.95       150.00 o                         
  -5   6   4         45.98         37.71        13.14 o                         
  -4   6   4       2078.64       2049.70        69.61 o                         
  -3   6   4        112.41        153.41        13.54 o                         
  -2   6   4      11898.26      12215.45       269.99 o                         
  -1   6   4        347.20        381.17        20.80 o                         
   0   6   4       3747.62       3850.39        93.90 o                         
   1   6   4        345.97        369.38        18.16 o                         
   2   6   4      13038.14      11616.75       266.09 o                         
   3   6   4        280.29        301.41        21.09 o                         
   4   6   4        817.23        867.47        42.36 o                         
   5   6   4         87.12         96.53        16.19 o                         
   6   6   4       3126.81       3082.05       119.61 o                         
   7   6   4         20.58        -16.38        16.38 o                         
   8   6   4         73.71         74.04        27.14 o                         
   9   6   4          2.39        -23.70        51.15 o                         
  -9   7   4        444.30        362.27        67.74 o                         
  -8   7   4          0.04          7.84        23.18 o                         
  -7   7   4       1117.68       1032.04       125.95 o                         
  -6   7   4          0.69          2.60        14.23 o                         
  -5   7   4       2687.97       2664.83       132.79 o                         
  -4   7   4        174.03        159.85        18.05 o                         
  -3   7   4       3863.19       4003.79       101.95 o                         
  -2   7   4        782.15        751.53        31.64 o                         
  -1   7   4       6846.28       6269.12       158.32 o                         
   0   7   4       1591.70       1630.20        50.01 o                         
   1   7   4       4062.28       4584.79       112.02 o                         
   2   7   4       1222.39       1123.71        46.36 o                         
   3   7   4       2588.10       2858.08        83.21 o                         
   4   7   4        678.70        764.28        41.65 o                         
   5   7   4        234.38        232.54        26.96 o                         
   6   7   4        307.66        334.48        39.31 o                         
   7   7   4        600.77        638.07        62.77 o                         
   8   7   4         59.89         74.89        22.49 o                         
   9   7   4         20.43         27.15        88.35 o                         
  -9   8   4          1.09          3.55        39.71 o                         
  -8   8   4        374.03        414.92        47.83 o                         
  -7   8   4          0.04         -0.03        19.93 o                         
  -6   8   4       1117.74       1096.46        89.06 o                         
  -5   8   4          0.86          0.87        11.89 o                         
  -4   8   4        585.71        610.90        39.07 o                         
  -3   8   4        187.80        184.86        19.55 o                         
  -2   8   4       3935.49       3729.66        95.11 o                         
  -1   8   4        266.89        329.81        22.65 o                         
   0   8   4        375.47        358.96        18.47 o                         
   1   8   4        876.06        783.31        35.97 o                         
   2   8   4       4414.96       3742.39        98.61 o                         
   3   8   4         63.96         56.13        10.05 o                         
   4   8   4         63.93         66.60        13.83 o                         
   5   8   4        389.39        444.19        36.83 o                         
   6   8   4       1475.08       1463.91        81.40 o                         
   7   8   4          0.35          8.06        17.09 o                         
   8   8   4          6.21         -4.33        20.35 o                         
  -9   9   4        417.82        521.04       206.63 o                         
  -8   9   4        324.84        339.73        43.92 o                         
  -7   9   4        653.17        556.42        62.90 o                         
  -6   9   4        286.40        272.56        34.40 o                         
  -5   9   4       2356.99       2410.65       136.10 o                         
  -4   9   4       2096.11       2234.83        79.79 o                         
  -3   9   4       2308.15       2664.29        85.40 o                         
  -2   9   4        190.62        193.84        15.53 o                         
  -1   9   4       5800.46       5087.15       127.89 o                         
   0   9   4       5743.40       5751.95       146.12 o                         
   1   9   4       3437.09       3923.24       104.71 o                         
   2   9   4         97.70         57.08        10.37 o                         
   3   9   4       2684.50       2683.97        81.42 o                         
   4   9   4       1733.73       1710.22        77.18 o                         
   5   9   4        504.94        499.18        39.94 o                         
   6   9   4          8.32         12.56        14.06 o                         
   7   9   4        696.65        893.34        74.64 o                         
   8   9   4        193.77        193.86        37.37 o                         
  -8  10   4        500.04        497.62        70.38 o                         
  -7  10   4          0.66         25.59        22.69 o                         
  -6  10   4        981.88        886.43        72.98 o                         
  -5  10   4          4.18         23.00        12.00 o                         
  -4  10   4       2154.18       2256.45        80.68 o                         
  -3  10   4        187.08        157.79        19.27 o                         
  -2  10   4       4037.43       3742.20       102.60 o                         
  -1  10   4        233.34        287.91        19.59 o                         
   0  10   4       4954.19       5147.50       129.43 o                         
   1  10   4        831.38        780.86        38.87 o                         
   2  10   4       4109.48       3685.54       100.22 o                         
   3  10   4         13.87          5.02         7.98 o                         
   4  10   4       1821.51       1791.00        78.96 o                         
   5  10   4        306.14        311.37        30.93 o                         
   6  10   4       1020.81        976.68        64.05 o                         
   7  10   4          4.10          9.01        23.20 o                         
   8  10   4        368.73        369.35        57.32 o                         
  -8  11   4        326.94        285.74        57.23 o                         
  -7  11   4        553.84        453.02        55.23 o                         
  -6  11   4        417.86        333.53        38.58 o                         
  -5  11   4       2107.47       2078.88       121.63 o                         
  -4  11   4       2539.99       2906.40        97.46 o                         
  -3  11   4       1823.52       1974.21        74.95 o                         
  -2  11   4        107.86        107.17        14.07 o                         
  -1  11   4       4295.12       4011.40       107.49 o                         
   0  11   4       8772.26       9697.40       229.61 o                         
   1  11   4       3047.95       3340.09        92.34 o                         
   2  11   4         29.19         13.35         7.54 o                         
   3  11   4       1894.59       1908.49        72.03 o                         
   4  11   4       3029.62       2787.67        98.32 o                         
   5  11   4        904.85        863.41        54.27 o                         
   6  11   4          5.78         -0.16        12.99 o                         
   7  11   4        416.99        450.38        50.36 o                         
   8  11   4        348.41        366.75       101.12 o                         
  -8  12   4        523.83        334.99        71.60 o                         
  -7  12   4         17.98         12.94        20.65 o                         
  -6  12   4        578.86        448.82        63.48 o                         
  -5  12   4         51.46         33.88        18.76 o                         
  -4  12   4       2759.50       3089.15       115.47 o                         
  -3  12   4        340.81        359.72        29.12 o                         
  -2  12   4       1703.72       1528.29        60.83 o                         
  -1  12   4        540.38        613.23        33.35 o                         
   0  12   4       7568.36       7854.32       190.62 o                         
   1  12   4        775.75        751.09        38.62 o                         
   2  12   4       1616.84       1411.30        59.58 o                         
   3  12   4        355.87        376.49        29.30 o                         
   4  12   4       3947.53       3664.83       120.67 o                         
   5  12   4        238.13        196.56        24.25 o                         
   6  12   4        347.34        271.16        32.68 o                         
   7  12   4         59.00         71.82        25.09 o                         
   8  12   4       1006.41       1251.91       207.33 o                         
  -8  13   4          0.14        -18.42        36.34 o                         
  -7  13   4        348.45        283.99        38.65 o                         
  -6  13   4        146.84        127.84        25.25 o                         
  -5  13   4        991.15        896.68        69.80 o                         
  -4  13   4        234.50        266.80        27.94 o                         
  -3  13   4       1595.40       1794.84        76.42 o                         
  -2  13   4         43.52         21.52         9.92 o                         
  -1  13   4       2904.40       2978.33        98.41 o                         
   0  13   4       2054.40       2269.64        73.28 o                         
   1  13   4       3250.03       3189.53        91.73 o                         
   2  13   4        163.57        138.82        17.83 o                         
   3  13   4       1284.76       1322.99        62.22 o                         
   4  13   4       1275.26       1220.03        69.16 o                         
   5  13   4       1534.70       1500.06        79.80 o                         
   6  13   4         41.31         36.62        17.72 o                         
   7  13   4        336.42        286.77        42.06 o                         
   8  13   4        182.50        228.13        54.76 o                         
  -8  14   4        130.23        172.27        54.80 o                         
  -7  14   4         16.74        -19.89        21.54 o                         
  -6  14   4         12.17          8.90        16.56 o                         
  -5  14   4         14.62         -2.30        17.69 o                         
  -4  14   4        348.12        375.69        37.41 o                         
  -3  14   4         71.85         63.29        15.80 o                         
  -2  14   4        130.18        107.52        14.82 o                         
  -1  14   4         39.69         49.92        14.47 o                         
   0  14   4        980.53       1167.52        50.66 o                         
   1  14   4        148.84        152.31        17.46 o                         
   2  14   4        141.79         97.93        17.01 o                         
   3  14   4         55.73         55.41        14.48 o                         
   4  14   4       1253.41       1094.06        64.70 o                         
   5  14   4         65.10         49.64        14.99 o                         
   6  14   4          5.27          1.08        15.91 o                         
   7  14   4         24.12         67.35        22.25 o                         
   8  14   4        611.47        639.59        98.61 o                         
  -8  15   4         31.22         63.27        44.36 o                         
  -7  15   4        810.90        686.29       101.05 o                         
  -6  15   4        504.24        397.53        52.98 o                         
  -5  15   4        881.06        763.46        83.78 o                         
  -4  15   4          4.98         -6.44        11.70 o                         
  -3  15   4       2775.87       2718.84        99.61 o                         
  -2  15   4       2477.08       2358.31        88.21 o                         
  -1  15   4       2695.25       2929.75        98.28 o                         
   0  15   4        209.72        216.48        24.24 o                         
   1  15   4       3882.07       3601.92       103.34 o                         
   2  15   4       2151.47       1937.53        82.05 o                         
   3  15   4        862.28        844.01        59.44 o                         
   4  15   4         48.43         29.34        15.06 o                         
   5  15   4       1450.06       1332.19        76.20 o                         
   6  15   4        205.84        188.79        33.91 o                         
   7  15   4        240.31        190.45        33.94 o                         
   8  15   4          2.11         37.53        34.75 o                         
  -8  16   4        276.54        155.41        84.05 o                         
  -7  16   4         35.13         51.81        26.86 o                         
  -6  16   4        585.73        468.05        53.12 o                         
  -5  16   4        286.99        243.92        35.33 o                         
  -4  16   4       1525.36       1551.59        76.76 o                         
  -3  16   4        428.95        510.71        41.36 o                         
  -2  16   4       2848.16       2571.87        91.76 o                         
  -1  16   4       2228.87       2218.39        89.24 o                         
   0  16   4       5368.81       5327.31       154.25 o                         
   1  16   4       1359.93       1572.24        68.83 o                         
   2  16   4       3343.00       2955.86        98.46 o                         
   3  16   4       1950.55       1819.31        79.66 o                         
   4  16   4       3447.79       3251.58       124.34 o                         
   5  16   4        168.71        121.56        24.43 o                         
   6  16   4       1092.40       1009.25        81.66 o                         
   7  16   4        377.18        241.62        43.31 o                         
  -7  17   4        384.80        273.18       109.07 o                         
  -6  17   4        346.45        313.82        39.82 o                         
  -5  17   4         81.08         72.44        19.51 o                         
  -4  17   4        748.66        773.91        53.45 o                         
  -3  17   4       1208.72       1200.85        77.05 o                         
  -2  17   4       2296.58       2112.74        85.40 o                         
  -1  17   4       1014.37       1123.04        59.26 o                         
   0  17   4        352.71        395.31        35.26 o                         
   1  17   4       2294.44       2071.97        91.18 o                         
   2  17   4       2710.92       2532.47        92.58 o                         
   3  17   4        882.96        911.50        58.14 o                         
   4  17   4         34.00         18.56        14.16 o                         
   5  17   4       1427.74       1368.16        78.38 o                         
   6  17   4        714.44        713.38        62.19 o                         
   7  17   4        589.90        670.07       102.54 o                         
  -7  18   4          2.20         -4.29        34.88 o                         
  -6  18   4        178.28        179.32        30.75 o                         
  -5  18   4          1.14        -17.11        17.11 o                         
  -4  18   4         15.61         21.40        18.99 o                         
  -3  18   4          4.76         -0.72        13.03 o                         
  -2  18   4        689.94        596.54        43.35 o                         
  -1  18   4         18.81         37.49        12.77 o                         
   0  18   4         17.75         16.37        12.42 o                         
   1  18   4         10.92         15.01        11.67 o                         
   2  18   4        907.21        802.42        50.19 o                         
   3  18   4         30.77         11.35        13.73 o                         
   4  18   4         65.41         52.97        18.61 o                         
   5  18   4          1.44        -25.96        25.96 o                         
   6  18   4        552.73        628.86        58.55 o                         
   7  18   4         10.28         33.57        32.52 o                         
  -7  19   4        366.74        354.70       101.97 o                         
  -6  19   4        201.95        135.18        29.90 o                         
  -5  19   4        227.64        159.01        30.83 o                         
  -4  19   4        173.56        159.81        28.30 o                         
  -3  19   4       1102.08       1129.67        72.31 o                         
  -2  19   4       1344.76       1094.54        71.14 o                         
  -1  19   4       1284.96       1418.12        73.98 o                         
   0  19   4         66.41         59.42        15.66 o                         
   1  19   4       1878.22       1806.14        93.73 o                         
   2  19   4       1450.01       1483.99        78.87 o                         
   3  19   4       1334.53       1411.40        73.36 o                         
   4  19   4         72.25         57.34        16.86 o                         
   5  19   4        958.22        922.62        65.09 o                         
   6  19   4        233.69        181.12        30.36 o                         
   7  19   4        818.98       1027.96       127.23 o                         
  -7  20   4          0.31         42.00        59.56 o                         
  -6  20   4        367.09        287.20        44.96 o                         
  -5  20   4          2.09         17.02        21.61 o                         
  -4  20   4         87.32        113.42        24.64 o                         
  -3  20   4         24.83         40.48        17.93 o                         
  -2  20   4       2280.14       1762.74        96.28 o                         
  -1  20   4         19.06         12.07        12.66 o                         
   0  20   4        296.04        300.24        33.34 o                         
   1  20   4         64.48         51.47        16.45 o                         
   2  20   4       3316.73       2933.94       121.30 o                         
   3  20   4         14.61         10.67        14.40 o                         
   4  20   4        382.14        339.52        37.50 o                         
   5  20   4         58.28         57.34        19.74 o                         
   6  20   4       1862.81       1571.43       109.00 o                         
   7  20   4         10.20        105.49        51.45 o                         
  -6  21   4         13.60        -24.56        35.63 o                         
  -5  21   4        439.62        381.01        46.33 o                         
  -4  21   4         42.58         11.72        20.56 o                         
  -3  21   4        432.78        444.98        43.76 o                         
  -2  21   4         62.24         33.91        16.45 o                         
  -1  21   4       1315.78       1344.01        85.00 o                         
   0  21   4        259.27        277.39        32.71 o                         
   1  21   4        945.35        982.60        66.74 o                         
   2  21   4        144.40        149.27        27.71 o                         
   3  21   4       1274.42       1276.21        86.19 o                         
   4  21   4         75.18         49.93        27.63 o                         
   5  21   4        394.22        330.28        48.60 o                         
   6  21   4         40.03         17.24        26.23 o                         
  -6  22   4        129.00         43.78        36.52 o                         
  -5  22   4         23.31          5.25        21.73 o                         
  -4  22   4         54.90         19.50        24.75 o                         
  -3  22   4        210.22        214.44        34.06 o                         
  -2  22   4        832.60        673.03        54.73 o                         
  -1  22   4        177.78        250.03        32.12 o                         
   0  22   4        208.74        184.59        28.86 o                         
   1  22   4        553.65        517.65        50.86 o                         
   2  22   4       1364.65       1143.18        74.37 o                         
   3  22   4          6.61          4.61        20.47 o                         
   4  22   4        288.65        250.40        33.11 o                         
   5  22   4        327.85        323.17        42.04 o                         
   6  22   4        966.86        966.03       109.67 o                         
  -6  23   4        293.01        209.18        69.91 o                         
  -5  23   4        384.29        380.47        91.26 o                         
  -4  23   4        257.11        180.50        40.86 o                         
  -3  23   4         29.61        134.92        28.14 o                         
  -2  23   4        583.95        501.58        51.14 o                         
  -1  23   4       1099.26       1152.81        80.39 o                         
   0  23   4        486.49        534.75        52.83 o                         
   1  23   4        549.09        629.05        52.43 o                         
   2  23   4        462.35        403.15        38.34 o                         
   3  23   4       1391.81       1433.72        99.14 o                         
   4  23   4        152.12        137.46        28.17 o                         
   5  23   4        486.83        319.01        51.20 o                         
   6  23   4        120.49        285.24       135.03 o                         
  -5  24   4          0.00         13.74        33.94 o                         
  -4  24   4        259.14        208.43        40.52 o                         
  -3  24   4          8.72          6.44        19.90 o                         
  -2  24   4        248.93        140.98        28.54 o                         
  -1  24   4         21.81         14.47        18.65 o                         
   0  24   4        801.07        834.19        67.68 o                         
   1  24   4         19.19         -5.31        15.12 o                         
   2  24   4        406.41        295.18        33.78 o                         
   3  24   4         38.96         27.95        18.14 o                         
   4  24   4        716.49        546.74        59.16 o                         
   5  24   4         14.49        -27.39        30.14 o                         
  -5  25   4        443.62        331.17        84.00 o                         
  -4  25   4        372.48        353.62        55.60 o                         
  -3  25   4         68.30        171.99        30.25 o                         
  -2  25   4        324.32        221.53        40.06 o                         
  -1  25   4       1038.63        871.51        72.11 o                         
   0  25   4        826.04        898.58        71.65 o                         
   1  25   4        615.31        751.29        63.17 o                         
   2  25   4        302.46        251.17        41.61 o                         
   3  25   4       1044.95        921.35        76.89 o                         
   4  25   4        286.69        261.28        58.10 o                         
   5  25   4        556.24        606.32       104.33 o                         
  -5  26   4          9.25          8.33       106.41 o                         
  -4  26   4        704.41        762.91        85.71 o                         
  -3  26   4          0.75        -13.15        31.20 o                         
  -2  26   4        386.99        269.56        39.40 o                         
  -1  26   4         13.58          9.42        19.44 o                         
   0  26   4       2333.76       2647.92       143.07 o                         
   1  26   4         11.50         -2.48        17.73 o                         
   2  26   4        548.52        461.55        56.90 o                         
   3  26   4         13.28         26.32        23.72 o                         
   4  26   4       1801.58       1580.29       146.88 o                         
  -4  27   4          4.12         35.11        36.30 o                         
  -3  27   4        111.72        126.84        37.39 o                         
  -2  27   4        164.96        167.39        36.08 o                         
  -1  27   4        361.93        405.56        49.62 o                         
   0  27   4          4.37        -18.06        18.06 o                         
   1  27   4        459.46        488.34        50.92 o                         
   2  27   4        145.99        144.71        34.19 o                         
   3  27   4        389.74        341.40        68.65 o                         
   4  27   4         12.68         20.09        37.02 o                         
  -3  28   4         61.66         44.56        58.53 o                         
  -2  28   4         15.13        -11.20        35.82 o                         
  -1  28   4         69.52         47.57        28.97 o                         
   0  28   4        499.25        584.83        68.03 o                         
   1  28   4        253.92        284.05        54.51 o                         
   2  28   4         31.44         10.65        30.30 o                         
   3  28   4          0.53        -20.79        40.98 o                         
  -3  29   4        476.99        686.59       162.50 o                         
  -2  29   4         76.10         63.19        43.00 o                         
  -1  29   4        321.17        336.46        71.97 o                         
   0  29   4        155.84        205.01        48.43 o                         
   1  29   4        790.45        791.46        80.72 o                         
   2  29   4         31.84         -0.15        32.71 o                         
   3  29   4        233.05        404.21       103.85 o                         
  -1  30   4         48.95          7.05        99.25 o                         
   0  30   4        735.82        742.71        94.99 o                         
   1  30   4         22.34         56.43        32.37 o                         
  -9   0   5        368.40         95.49       150.78 o                         
  -7   0   5        503.09        438.93       137.79 o                         
  -5   0   5        532.58        574.75        59.89 o                         
  -3   0   5        624.99        727.21        47.46 o                         
  -1   0   5        488.07        589.27        39.53 o                         
   1   0   5        987.16        937.72        54.53 o                         
   3   0   5        398.34        409.46        33.83 o                         
   5   0   5       1453.36       1559.45       105.17 o                         
   7   0   5        365.03        418.24        55.77 o                         
  -9   1   5          7.07         77.67       139.53 o                         
  -8   1   5        247.71        164.35        37.73 o                         
  -7   1   5          4.13          0.53        23.59 o                         
  -6   1   5        666.29        689.25        54.28 o                         
  -5   1   5         35.11         37.21        13.03 o                         
  -4   1   5       1009.85       1049.78        46.57 o                         
  -3   1   5         11.95         15.60         7.98 o                         
  -2   1   5        753.84        767.11        32.90 o                         
  -1   1   5         75.85        105.85        11.04 o                         
   0   1   5       2424.80       2476.24        66.10 o                         
   1   1   5        276.03        305.05        19.96 o                         
   2   1   5        355.36        276.93        17.54 o                         
   3   1   5          2.59         -3.30         6.42 o                         
   4   1   5       1322.76       1368.93        57.15 o                         
   5   1   5        156.75        167.81        22.17 o                         
   6   1   5         31.95         17.30        12.54 o                         
   7   1   5          0.17         -3.90        13.87 o                         
   8   1   5        602.66        735.13        79.04 o                         
  -9   2   5        304.26         40.20       142.94 o                         
  -8   2   5        220.09        228.37        39.41 o                         
  -7   2   5        505.79        469.76        47.95 o                         
  -6   2   5        573.23        645.53        50.06 o                         
  -5   2   5        531.90        532.17        37.29 o                         
  -4   2   5        993.75       1074.56        49.36 o                         
  -3   2   5        819.34        871.50        34.72 o                         
  -2   2   5       1731.80       1651.77        51.77 o                         
  -1   2   5        714.50        862.44        44.58 o                         
   0   2   5       2351.43       2285.44        61.58 o                         
   1   2   5       1133.90       1113.97        40.93 o                         
   2   2   5       1612.47       1508.03        49.16 o                         
   3   2   5        445.67        535.17        29.99 o                         
   4   2   5        724.42        822.97        42.04 o                         
   5   2   5       1036.68       1134.81        61.18 o                         
   6   2   5        303.99        344.33        33.10 o                         
   7   2   5        336.46        349.02        42.37 o                         
   8   2   5        146.70        166.01        41.58 o                         
  -8   3   5        208.61        151.76        38.42 o                         
  -7   3   5          0.56         36.55        22.48 o                         
  -6   3   5        363.43        318.01        31.68 o                         
  -5   3   5         90.53        111.22        19.46 o                         
  -4   3   5        282.08        295.58        23.91 o                         
  -3   3   5         28.44         25.32         9.15 o                         
  -2   3   5        230.78        236.48        17.48 o                         
  -1   3   5        326.91        371.51        23.19 o                         
   0   3   5        196.13        240.66        17.12 o                         
   1   3   5        333.23        363.92        21.31 o                         
   2   3   5        137.46         88.43        12.13 o                         
   3   3   5        163.21        182.12        16.57 o                         
   4   3   5        227.57        227.58        23.57 o                         
   5   3   5        239.40        213.75        24.53 o                         
   6   3   5        142.98        116.54        27.21 o                         
   7   3   5         25.65         55.43        19.19 o                         
   8   3   5        236.57        282.38        65.17 o                         
  -8   4   5        109.79        103.12        31.37 o                         
  -7   4   5        576.13        548.80        78.09 o                         
  -6   4   5       1585.99       1700.52       124.38 o                         
  -5   4   5        553.48        566.79        41.60 o                         
  -4   4   5        543.61        668.64        37.13 o                         
  -3   4   5       1048.83       1265.26        48.82 o                         
  -2   4   5       4251.37       3832.11       100.91 o                         
  -1   4   5       1211.37       1269.31        45.64 o                         
   0   4   5       1995.84       1944.97        59.41 o                         
   1   4   5       1453.26       1455.45        45.85 o                         
   2   4   5       2982.52       3036.90       106.60 o                         
   3   4   5        981.01       1107.73        45.05 o                         
   4   4   5       1349.02       1390.41        54.96 o                         
   5   4   5        781.77        782.88        52.35 o                         
   6   4   5        308.07        252.37        32.03 o                         
   7   4   5        643.01        715.76        56.66 o                         
   8   4   5        330.98        438.01        69.08 o                         
  -8   5   5        374.17        364.59        82.91 o                         
  -7   5   5          1.92         46.33        23.08 o                         
  -6   5   5        563.29        569.58        47.48 o                         
  -5   5   5         85.48         82.41        18.69 o                         
  -4   5   5        625.49        674.01        47.55 o                         
  -3   5   5         13.41         33.12         8.71 o                         
  -2   5   5       1770.42       1716.91        55.15 o                         
  -1   5   5        163.05        201.53        16.70 o                         
   0   5   5        512.55        681.49        27.13 o                         
   1   5   5        169.29        193.62        14.71 o                         
   2   5   5       1799.41       1657.81        55.31 o                         
   3   5   5         19.84         23.21         7.90 o                         
   4   5   5        111.95        105.90        16.77 o                         
   5   5   5        200.07        189.98        24.59 o                         
   6   5   5        783.16        912.53        80.07 o                         
   7   5   5          1.59        -11.49        15.44 o                         
   8   5   5         75.07         82.83        31.51 o                         
  -8   6   5          2.29         48.22        28.14 o                         
  -7   6   5        497.43        430.80        59.46 o                         
  -6   6   5        515.22        559.02        45.53 o                         
  -5   6   5        526.09        490.78        38.83 o                         
  -4   6   5          7.56         25.64        10.77 o                         
  -3   6   5        619.56        763.26        39.24 o                         
  -2   6   5        745.55        779.29        36.21 o                         
  -1   6   5        794.41        773.35        35.85 o                         
   0   6   5        449.99        500.50        25.70 o                         
   1   6   5        679.97        670.58        27.61 o                         
   2   6   5        293.36        204.20        23.07 o                         
   3   6   5       1173.28       1184.62        53.36 o                         
   4   6   5        624.70        616.35        39.49 o                         
   5   6   5        449.39        492.83        39.48 o                         
   6   6   5          2.26        -11.89        13.59 o                         
   7   6   5        916.57        996.51        70.12 o                         
   8   6   5        148.57        132.63        50.02 o                         
  -8   7   5        462.37        425.83        72.10 o                         
  -7   7   5         42.60         35.41        20.94 o                         
  -6   7   5        681.86        605.94        55.99 o                         
  -5   7   5        104.31        101.52        19.37 o                         
  -4   7   5       1199.01       1246.55        60.59 o                         
  -3   7   5        110.48        104.99        16.65 o                         
  -2   7   5       3356.65       3252.13        87.70 o                         
  -1   7   5         23.18         21.94         8.39 o                         
   0   7   5       1430.82       1622.18        65.32 o                         
   1   7   5         18.85          7.24         5.69 o                         
   2   7   5       3520.80       3129.73        92.09 o                         
   3   7   5         91.14        114.57        15.38 o                         
   4   7   5        239.85        233.73        22.99 o                         
   5   7   5         21.01          6.63        12.59 o                         
   6   7   5       1240.89       1334.00        80.27 o                         
   7   7   5        113.01         93.31        22.61 o                         
   8   7   5         58.05         77.48        45.19 o                         
  -8   8   5        374.40        427.97        68.35 o                         
  -7   8   5        375.22        353.39        47.71 o                         
  -6   8   5          0.21        -13.71        16.36 o                         
  -5   8   5        758.91        714.01        49.21 o                         
  -4   8   5       1180.32       1242.69        61.15 o                         
  -3   8   5        506.47        700.87        41.52 o                         
  -2   8   5         90.12         80.57        10.58 o                         
  -1   8   5       1263.01       1265.00        52.69 o                         
   0   8   5       1370.17       1484.86        56.12 o                         
   1   8   5        790.50        941.44        41.72 o                         
   2   8   5        247.12        244.42        23.07 o                         
   3   8   5       1629.20       1682.34        65.58 o                         
   4   8   5         97.36        141.32        19.19 o                         
   5   8   5        456.59        429.24        41.37 o                         
   6   8   5        245.18        218.14        31.73 o                         
   7   8   5        998.03       1151.08        80.11 o                         
   8   8   5          0.21          5.31        28.99 o                         
  -8   9   5        481.94        258.88        92.31 o                         
  -7   9   5         62.80         32.19        24.09 o                         
  -6   9   5        636.98        469.73        45.53 o                         
  -5   9   5         31.80         38.63        12.40 o                         
  -4   9   5       1363.24       1372.14        67.92 o                         
  -3   9   5        272.30        333.20        28.71 o                         
  -2   9   5       2381.13       2174.92        74.68 o                         
  -1   9   5         74.25        116.16        13.71 o                         
   0   9   5       2179.23       2106.68        67.97 o                         
   1   9   5         96.73        100.63        13.15 o                         
   2   9   5       2507.39       2276.03        76.46 o                         
   3   9   5        490.16        478.53        32.30 o                         
   4   9   5        814.31        684.60        47.83 o                         
   5   9   5          0.06         -2.64        11.32 o                         
   6   9   5       1009.94        981.29        94.07 o                         
   7   9   5        337.75        374.13        47.53 o                         
   8   9   5        257.42        435.63        78.61 o                         
  -8  10   5        670.02        532.53        89.94 o                         
  -7  10   5        259.64        137.73        37.70 o                         
  -6  10   5        198.88        149.84        28.55 o                         
  -5  10   5        969.49        894.38        62.77 o                         
  -4  10   5       2160.82       2239.29        89.04 o                         
  -3  10   5        580.02        667.83        44.44 o                         
  -2  10   5       1557.53       1527.80        59.47 o                         
  -1  10   5       2144.43       2003.05        66.62 o                         
   0  10   5       2391.58       2538.72        81.91 o                         
   1  10   5       1408.74       1517.97        60.91 o                         
   2  10   5       2127.05       1919.95        71.80 o                         
   3  10   5       1713.44       1696.41        68.95 o                         
   4  10   5        452.85        474.82        41.96 o                         
   5  10   5        611.08        616.84        53.13 o                         
   6  10   5        822.48        725.66        57.26 o                         
   7  10   5        670.97        625.91        63.34 o                         
   8  10   5         52.33         49.15        38.71 o                         
  -8  11   5        294.95        210.08        38.23 o                         
  -7  11   5         93.29         79.10        26.43 o                         
  -6  11   5        417.10        340.94        41.77 o                         
  -5  11   5         10.07         26.63        12.96 o                         
  -4  11   5        996.54       1139.08        61.30 o                         
  -3  11   5        155.88        148.34        19.57 o                         
  -2  11   5        736.13        740.99        45.59 o                         
  -1  11   5        142.68        146.82        19.02 o                         
   0  11   5       1922.29       2203.05        79.68 o                         
   1  11   5         42.22         42.22        10.50 o                         
   2  11   5        520.44        450.93        30.35 o                         
   3  11   5        535.10        543.99        39.05 o                         
   4  11   5        937.84        911.89        58.06 o                         
   5  11   5         25.15         28.08        14.61 o                         
   6  11   5        161.93        127.39        22.96 o                         
   7  11   5        321.04        313.76        46.06 o                         
   8  11   5        352.48        408.31        65.80 o                         
  -8  12   5        616.20        338.64        69.56 o                         
  -7  12   5        314.75        240.94        36.95 o                         
  -6  12   5          1.96        -20.01        20.01 o                         
  -5  12   5        984.97        931.25        59.72 o                         
  -4  12   5       1946.17       1994.05        93.76 o                         
  -3  12   5        795.71        906.75        54.24 o                         
  -2  12   5        402.32        353.01        32.47 o                         
  -1  12   5       1943.66       1914.86        78.65 o                         
   0  12   5       1673.66       1960.09        77.30 o                         
   1  12   5       1642.27       1649.92        66.19 o                         
   2  12   5       1075.09       1056.25        52.96 o                         
   3  12   5       1111.98       1124.58        64.63 o                         
   4  12   5        120.04         97.09        18.60 o                         
   5  12   5        851.14        915.60        72.02 o                         
   6  12   5        802.46        846.37        64.40 o                         
   7  12   5        341.35        304.73        45.71 o                         
   8  12   5          2.22         84.96        32.49 o                         
  -8  13   5        374.57        192.40        76.66 o                         
  -7  13   5        128.99        125.45        30.23 o                         
  -6  13   5        966.97        893.18        78.94 o                         
  -5  13   5        134.68         77.48        21.07 o                         
  -4  13   5       2211.06       2345.40        89.79 o                         
  -3  13   5        397.49        416.95        35.56 o                         
  -2  13   5       2904.41       2493.20        92.51 o                         
  -1  13   5        369.67        396.39        33.80 o                         
   0  13   5       6590.11       6514.98       173.72 o                         
   1  13   5        306.67        353.26        29.93 o                         
   2  13   5       2512.74       2085.84        90.25 o                         
   3  13   5         47.92         57.85        14.49 o                         
   4  13   5       3504.59       3306.08       121.51 o                         
   5  13   5          1.64          0.50        14.61 o                         
   6  13   5        542.12        453.66        56.95 o                         
   7  13   5          5.27        -21.85        21.85 o                         
   8  13   5       1044.90       1014.55       392.41 o                         
  -7  14   5        378.26        336.22        59.34 o                         
  -6  14   5        261.12        224.71        33.86 o                         
  -5  14   5        554.61        571.70        50.28 o                         
  -4  14   5        101.56         96.15        21.00 o                         
  -3  14   5       1119.01       1189.29        70.82 o                         
  -2  14   5        209.19        174.41        22.97 o                         
  -1  14   5       1593.09       1823.31        79.20 o                         
   0  14   5          0.39         -1.67        10.14 o                         
   1  14   5       2353.96       2366.07        90.34 o                         
   2  14   5         64.08         17.16        12.85 o                         
   3  14   5       1046.63        998.22        57.48 o                         
   4  14   5         79.23        101.10        20.58 o                         
   5  14   5       1562.82       1514.40        83.90 o                         
   6  14   5         82.40         54.84        29.39 o                         
   7  14   5        368.27        252.03        56.89 o                         
  -7  15   5         32.61         50.45        27.31 o                         
  -6  15   5        953.08        787.18        75.49 o                         
  -5  15   5         48.38         37.35        17.94 o                         
  -4  15   5       1624.87       1536.51        86.70 o                         
  -3  15   5          0.37          3.19        14.14 o                         
  -2  15   5       2959.30       2737.96       107.09 o                         
  -1  15   5        106.69        109.15        18.82 o                         
   0  15   5       4379.38       4428.74       139.71 o                         
   1  15   5        317.54        292.22        29.04 o                         
   2  15   5       2452.43       2199.89        93.07 o                         
   3  15   5         12.21         -9.98        14.57 o                         
   4  15   5       2069.22       2049.41        99.60 o                         
   5  15   5        513.56        460.12        54.52 o                         
   6  15   5        422.48        333.81        46.88 o                         
   7  15   5         16.32        -14.91        28.31 o                         
  -7  16   5        553.59        359.37        96.35 o                         
  -6  16   5        778.86        720.24       101.66 o                         
  -5  16   5        384.95        362.68        43.01 o                         
  -4  16   5        246.29        244.17        32.51 o                         
  -3  16   5       1767.05       1669.92        87.12 o                         
  -2  16   5       1193.35       1099.17        67.36 o                         
  -1  16   5       1445.27       1650.82        76.13 o                         
   0  16   5       1164.47       1416.90        74.94 o                         
   1  16   5       2651.78       2517.41       119.78 o                         
   2  16   5        636.28        503.42        40.31 o                         
   3  16   5        715.25        603.69        51.89 o                         
   4  16   5        855.97        882.30        59.96 o                         
   5  16   5       1232.80       1174.97        73.42 o                         
   6  16   5         19.82         42.59        22.80 o                         
   7  16   5        234.26        191.18        52.45 o                         
  -7  17   5         29.22         56.76        71.78 o                         
  -6  17   5        848.53        631.05       101.58 o                         
  -5  17   5        172.86        178.78        38.49 o                         
  -4  17   5       1003.98       1096.80        73.73 o                         
  -3  17   5         24.59         10.80        16.02 o                         
  -2  17   5       3022.37       2632.58       110.60 o                         
  -1  17   5        299.72        291.49        30.24 o                         
   0  17   5       2174.15       2467.59       109.00 o                         
   1  17   5        105.58        156.41        24.56 o                         
   2  17   5       3017.08       2672.36       111.06 o                         
   3  17   5         88.29         71.44        17.47 o                         
   4  17   5       1116.06        977.04        63.43 o                         
   5  17   5        146.33        139.87        23.28 o                         
   6  17   5        942.33        921.16        81.74 o                         
   7  17   5          4.79          0.06        37.35 o                         
  -7  18   5        566.17        251.62       176.97 o                         
  -6  18   5        863.35        761.43       116.52 o                         
  -5  18   5        405.91        350.63        43.78 o                         
  -4  18   5        133.94        151.26        28.62 o                         
  -3  18   5       1989.15       1966.01       104.85 o                         
  -2  18   5       1669.94       1524.87        83.64 o                         
  -1  18   5       1827.62       2135.00        92.21 o                         
   0  18   5        883.65       1035.96        71.10 o                         
   1  18   5       2904.33       2819.51       124.30 o                         
   2  18   5       1027.92        895.41        60.16 o                         
   3  18   5       1082.33       1030.18        97.21 o                         
   4  18   5        826.65        763.93        57.20 o                         
   5  18   5       1042.92       1063.96        70.61 o                         
   6  18   5         97.62         26.28        29.15 o                         
   7  18   5        377.99        329.60       116.44 o                         
  -6  19   5        614.09        646.54        88.57 o                         
  -5  19   5        120.39        142.60        29.20 o                         
  -4  19   5        808.23        733.92        72.55 o                         
  -3  19   5         48.99         41.34        19.74 o                         
  -2  19   5       3157.83       2883.05       126.59 o                         
  -1  19   5        198.71        214.04        26.79 o                         
   0  19   5       1677.57       1769.89        94.71 o                         
   1  19   5         90.41         85.80        19.74 o                         
   2  19   5       3572.95       3203.98       127.08 o                         
   3  19   5         38.76         49.00        18.54 o                         
   4  19   5        690.65        606.33        54.39 o                         
   5  19   5          0.23         -3.17        23.74 o                         
   6  19   5       1268.99       1215.66       118.51 o                         
  -6  20   5        141.52         56.36        41.09 o                         
  -5  20   5        547.15        470.66        57.84 o                         
  -4  20   5          0.03          1.00        21.14 o                         
  -3  20   5       1238.01       1276.91        82.42 o                         
  -2  20   5         97.96         77.78        23.51 o                         
  -1  20   5       2012.79       2263.33       103.46 o                         
   0  20   5        291.69        273.08        33.98 o                         
   1  20   5       2176.18       2230.18       112.68 o                         
   2  20   5         26.33         32.59        15.26 o                         
   3  20   5       1620.32       1481.44        95.23 o                         
   4  20   5        417.09        329.78        50.01 o                         
   5  20   5        778.18        725.00        64.03 o                         
   6  20   5          3.12         -6.60        24.94 o                         
  -6  21   5        773.08        622.73        92.17 o                         
  -5  21   5          2.71         33.12        39.42 o                         
  -4  21   5       1652.81       1484.98        96.03 o                         
  -3  21   5          2.45          0.04        18.11 o                         
  -2  21   5       3989.83       3846.32       150.87 o                         
  -1  21   5         19.15          0.18        14.72 o                         
   0  21   5       3302.61       3496.31       136.30 o                         
   1  21   5         20.24         20.65        15.38 o                         
   2  21   5       4209.25       3684.44       203.41 o                         
   3  21   5         99.43         61.59        20.92 o                         
   4  21   5       1073.64       1011.52        75.31 o                         
   5  21   5          8.49          8.25        34.17 o                         
   6  21   5       1218.37       1005.24       135.89 o                         
  -6  22   5         38.08         66.75       142.66 o                         
  -5  22   5        921.61        826.76        85.78 o                         
  -4  22   5        291.87        254.93        39.46 o                         
  -3  22   5        663.94        782.81        69.71 o                         
  -2  22   5        150.22        121.67        25.85 o                         
  -1  22   5       2256.51       2226.10       122.01 o                         
   0  22   5        304.64        338.87        39.97 o                         
   1  22   5       1435.84       1533.00        96.09 o                         
   2  22   5        173.26        143.94        24.61 o                         
   3  22   5       1683.81       1474.45        96.68 o                         
   4  22   5         51.91         48.32        23.97 o                         
   5  22   5        412.77        398.68        54.31 o                         
  -5  23   5         62.12         53.73        38.22 o                         
  -4  23   5        918.51        844.58        79.95 o                         
  -3  23   5        246.81        325.29        41.96 o                         
  -2  23   5       1319.19       1223.67        87.64 o                         
  -1  23   5        168.77        140.77        40.45 o                         
   0  23   5       2148.02       2307.65       120.72 o                         
   1  23   5        419.03        442.75        49.12 o                         
   2  23   5       1533.68       1219.80        92.02 o                         
   3  23   5          0.05         29.91        20.17 o                         
   4  23   5       1074.19        934.14        87.19 o                         
   5  23   5        162.32        155.41        68.94 o                         
  -5  24   5       1009.16        908.36       159.37 o                         
  -4  24   5        370.73        459.79        77.67 o                         
  -3  24   5        547.46        717.09        76.96 o                         
  -2  24   5        775.45        734.20        66.73 o                         
  -1  24   5       2834.11       2895.27       163.99 o                         
   0  24   5        427.08        541.98        57.06 o                         
   1  24   5       1719.46       2002.46       107.85 o                         
   2  24   5        868.74        737.24        62.30 o                         
   3  24   5       2011.72       1868.85       121.12 o                         
   4  24   5        142.81        159.03        62.37 o                         
   5  24   5        544.46        226.22       237.39 o                         
  -4  25   5        899.38        823.99        86.77 o                         
  -3  25   5          5.06         26.33        36.29 o                         
  -2  25   5        791.93        672.51        69.34 o                         
  -1  25   5         59.69         43.91        32.59 o                         
   0  25   5       2166.77       2424.65       135.50 o                         
   1  25   5         16.06         16.62        21.03 o                         
   2  25   5        747.60        586.87        54.03 o                         
   3  25   5         32.94         25.58        30.51 o                         
   4  25   5       1083.47        819.22        95.43 o                         
  -4  26   5        151.73        273.08        74.09 o                         
  -3  26   5        588.17        596.55        98.27 o                         
  -2  26   5        235.06        166.91        45.96 o                         
  -1  26   5       1762.21       1617.31       117.41 o                         
   0  26   5        180.97        240.51        38.53 o                         
   1  26   5       1265.09       1417.68        95.66 o                         
   2  26   5        326.60        301.17        53.22 o                         
   3  26   5       1022.45        905.53        96.24 o                         
   4  26   5         80.78         90.41        74.33 o                         
  -3  27   5         33.93         89.19        62.63 o                         
  -2  27   5        909.59        653.95        97.29 o                         
  -1  27   5        111.90        118.00        52.06 o                         
   0  27   5       1990.05       2096.98       155.11 o                         
   1  27   5         75.49        133.77        31.37 o                         
   2  27   5        882.20        782.52       100.57 o                         
   3  27   5        172.53        127.02        43.19 o                         
  -2  28   5         15.34          6.80        38.80 o                         
  -1  28   5       1218.90       1456.36       160.19 o                         
   0  28   5          7.92        -29.54        41.45 o                         
   1  28   5       1588.92       1802.65       143.00 o                         
   2  28   5          9.02         23.07        54.46 o                         
  -1  29   5         50.51         93.13       140.09 o                         
   0  29   5        926.56        780.48       141.32 o                         
   1  29   5         13.80         61.99        30.75 o                         
  -8   0   6         48.69        101.70        93.32 o                         
  -6   0   6         10.82          2.92        27.18 o                         
  -4   0   6        284.31        286.46        45.48 o                         
  -2   0   6         68.83         45.14        13.47 o                         
   0   0   6        117.97        160.02        21.18 o                         
   2   0   6         36.02         42.02        12.79 o                         
   4   0   6        578.22        522.56        62.24 o                         
   6   0   6        287.32        237.69        44.69 o                         
   8   0   6        642.70        703.56       102.88 o                         
  -8   1   6          4.04         15.45        33.21 o                         
  -7   1   6        148.61        122.75        35.68 o                         
  -6   1   6        311.19        294.91        34.32 o                         
  -5   1   6        563.88        521.54        42.38 o                         
  -4   1   6         67.36         80.85        17.73 o                         
  -3   1   6       1451.03       2026.19        77.21 o                         
  -2   1   6        565.78        641.24        31.05 o                         
  -1   1   6       4326.32       4563.12       118.72 o                         
   0   1   6        489.82        612.97        32.15 o                         
   1   1   6       5396.51       5263.42       124.80 o                         
   2   1   6        265.48        275.12        19.82 o                         
   3   1   6       3140.68       3163.06       102.94 o                         
   4   1   6        539.14        529.70        37.08 o                         
   5   1   6       2888.23       2812.28       106.58 o                         
   6   1   6          3.12         -5.39        16.43 o                         
   7   1   6        902.12        983.50        73.91 o                         
   8   1   6        143.60        171.51        51.04 o                         
  -8   2   6        181.82        105.73        57.22 o                         
  -7   2   6         30.08          5.81        25.93 o                         
  -6   2   6       1112.84       1144.17        82.46 o                         
  -5   2   6          0.11        -15.66        15.66 o                         
  -4   2   6       1547.76       1856.51        99.51 o                         
  -3   2   6        274.38        312.50        23.23 o                         
  -2   2   6       6126.16       6093.47       148.47 o                         
  -1   2   6        124.49        172.45        15.84 o                         
   0   2   6       7215.13       7137.77       162.50 o                         
   1   2   6        396.71        425.77        25.88 o                         
   2   2   6       7454.79       7085.73       167.43 o                         
   3   2   6         94.37         93.48        14.67 o                         
   4   2   6       5114.45       4760.45       128.18 o                         
   5   2   6        151.42        155.60        26.30 o                         
   6   2   6       2425.32       2569.74       113.20 o                         
   7   2   6         83.07         92.04        23.23 o                         
   8   2   6       1454.23       1468.10       168.08 o                         
  -8   3   6        441.97        415.75        83.21 o                         
  -7   3   6        250.44        221.82        41.97 o                         
  -6   3   6        229.85        162.26        27.09 o                         
  -5   3   6        550.70        556.17        45.48 o                         
  -4   3   6       2073.09       1996.01        80.52 o                         
  -3   3   6       1569.33       2164.37        80.33 o                         
  -2   3   6        860.40        866.19        40.32 o                         
  -1   3   6       3535.74       3858.81       100.17 o                         
   0   3   6       3959.30       4129.32       101.32 o                         
   1   3   6       4484.51       4425.51       107.27 o                         
   2   3   6       1052.22       1089.58        45.41 o                         
   3   3   6       2833.52       2714.16        81.62 o                         
   4   3   6       1253.32       1268.29        63.80 o                         
   5   3   6       2346.33       2382.85       102.09 o                         
   6   3   6        464.91        513.07        47.49 o                         
   7   3   6       1031.35       1102.69        75.22 o                         
   8   3   6        165.82        287.57        67.93 o                         
  -8   4   6         86.77         16.63        39.29 o                         
  -7   4   6          2.72        -24.72        27.61 o                         
  -6   4   6        104.25         84.61        24.15 o                         
  -5   4   6         65.46         71.41        20.23 o                         
  -4   4   6        345.18        382.32        35.18 o                         
  -3   4   6        120.14        112.48        15.45 o                         
  -2   4   6       1414.55       1430.87        52.26 o                         
  -1   4   6        259.68        347.51        23.71 o                         
   0   4   6       1613.21       1755.93        69.18 o                         
   1   4   6        484.07        507.75        29.15 o                         
   2   4   6       2513.14       2364.03        70.54 o                         
   3   4   6        119.79        126.01        17.74 o                         
   4   4   6       1631.45       1650.79        77.13 o                         
   5   4   6        235.84        256.56        29.67 o                         
   6   4   6       1481.93       1635.26       106.82 o                         
   7   4   6         85.94        100.06        22.77 o                         
   8   4   6        577.65        851.70       103.43 o                         
  -8   5   6        253.16        139.26        51.23 o                         
  -7   5   6        258.72        147.50        44.69 o                         
  -6   5   6         65.50         69.45        23.29 o                         
  -5   5   6        441.57        486.00        40.87 o                         
  -4   5   6       1658.35       1777.82        75.22 o                         
  -3   5   6       1511.43       2182.90       101.46 o                         
  -2   5   6        109.28         89.95        12.26 o                         
  -1   5   6       3151.95       3316.86        99.18 o                         
   0   5   6       3722.30       3721.30        96.39 o                         
   1   5   6       3887.77       3612.99        94.15 o                         
   2   5   6        218.46        209.51        21.41 o                         
   3   5   6       2897.34       2749.17        90.94 o                         
   4   5   6       1074.12       1088.27        60.85 o                         
   5   5   6       1756.11       1820.32       100.29 o                         
   6   5   6        181.56        239.14        33.34 o                         
   7   5   6       1156.57       1339.54       105.22 o                         
   8   5   6        159.17        203.68        47.97 o                         
  -8   6   6        309.55        231.92        60.69 o                         
  -7   6   6         10.75         27.21        27.16 o                         
  -6   6   6         80.85         26.48        23.32 o                         
  -5   6   6          0.76          1.52        13.70 o                         
  -4   6   6        674.93        719.32        45.60 o                         
  -3   6   6         94.02         88.50        18.85 o                         
  -2   6   6       1031.59        968.70        42.71 o                         
  -1   6   6         60.68         96.36        14.44 o                         
   0   6   6       1341.08       1494.10        79.83 o                         
   1   6   6        215.71        221.06        21.15 o                         
   2   6   6       1979.68       1815.90        72.15 o                         
   3   6   6          1.50         18.23        10.20 o                         
   4   6   6       1140.53       1043.75        59.75 o                         
   5   6   6         38.52         11.25        16.52 o                         
   6   6   6       1583.28       1665.86        99.04 o                         
   7   6   6         11.01         18.09        17.47 o                         
   8   6   6        426.06        505.89        77.83 o                         
  -8   7   6          5.67        -35.83        35.83 o                         
  -7   7   6        244.83        138.12        37.61 o                         
  -6   7   6        116.88         48.40        24.24 o                         
  -5   7   6        557.19        484.93        49.07 o                         
  -4   7   6        160.67        122.95        19.58 o                         
  -3   7   6       1478.16       2154.67        83.77 o                         
  -2   7   6        728.63        768.45        40.15 o                         
  -1   7   6       3726.73       3794.40       111.46 o                         
   0   7   6        584.37        687.11        41.45 o                         
   1   7   6       3858.76       3829.57       110.07 o                         
   2   7   6        598.93        479.97        31.77 o                         
   3   7   6       3245.06       3090.92       101.03 o                         
   4   7   6        161.84        109.94        19.18 o                         
   5   7   6       1331.56       1450.11        87.12 o                         
   6   7   6         50.20         28.02        18.46 o                         
   7   7   6       1177.55       1436.07       124.19 o                         
   8   7   6         10.51         87.80        35.74 o                         
  -8   8   6        477.99        443.25       117.16 o                         
  -7   8   6          1.40        -19.19        23.05 o                         
  -6   8   6        233.13        164.08        33.21 o                         
  -5   8   6         66.67         21.42        16.10 o                         
  -4   8   6       1465.26       1647.37       105.48 o                         
  -3   8   6         63.46         61.58        18.54 o                         
  -2   8   6       1850.16       1788.84        66.84 o                         
  -1   8   6        528.66        516.07        38.32 o                         
   0   8   6       3166.35       3164.25        97.50 o                         
   1   8   6        201.72        255.42        22.38 o                         
   2   8   6       2746.74       2448.38        83.74 o                         
   3   8   6        412.18        445.68        34.85 o                         
   4   8   6       1734.86       1761.22        89.57 o                         
   5   8   6          6.67        -11.29        13.93 o                         
   6   8   6       1488.08       1538.54        94.01 o                         
   7   8   6         50.40         24.57        20.17 o                         
   8   8   6        467.98        500.94        77.60 o                         
  -8   9   6         40.39         35.77        99.34 o                         
  -7   9   6        192.37        144.34        36.92 o                         
  -6   9   6        974.74        840.66        87.42 o                         
  -5   9   6        688.12        592.96        50.82 o                         
  -4   9   6         40.57         27.41        14.69 o                         
  -3   9   6        827.52       1002.86        56.96 o                         
  -2   9   6       3722.42       3496.38       105.66 o                         
  -1   9   6       2604.28       2541.86        86.61 o                         
   0   9   6         75.79         79.57        15.28 o                         
   1   9   6       2062.49       2160.21        84.13 o                         
   2   9   6       3183.56       2983.57        96.13 o                         
   3   9   6       2198.99       2008.05        82.07 o                         
   4   9   6        116.84         96.76        18.15 o                         
   5   9   6        766.27        814.48        59.00 o                         
   6   9   6        462.40        432.44        47.44 o                         
   7   9   6        796.38        846.15        82.59 o                         
  -8  10   6        203.56        169.81       109.73 o                         
  -7  10   6          5.91         -6.39        29.50 o                         
  -6  10   6        149.35         78.48        25.68 o                         
  -5  10   6        115.26         93.10        20.66 o                         
  -4  10   6        578.49        607.97        43.83 o                         
  -3  10   6          0.78         61.42        12.99 o                         
  -2  10   6        642.32        744.72        44.68 o                         
  -1  10   6        661.97        682.52        43.49 o                         
   0  10   6       1605.08       1873.92        76.21 o                         
   1  10   6        175.58        264.60        25.37 o                         
   2  10   6        960.49        929.19        46.78 o                         
   3  10   6        602.13        616.30        45.15 o                         
   4  10   6       1223.19       1096.23        66.56 o                         
   5  10   6         65.13         36.59        22.32 o                         
   6  10   6        608.12        498.48        50.36 o                         
   7  10   6         77.92         31.95        35.02 o                         
  -7  11   6        253.52        204.24        46.88 o                         
  -6  11   6        783.67        559.66        62.24 o                         
  -5  11   6       1057.98       1029.79        85.30 o                         
  -4  11   6        148.71        116.28        22.80 o                         
  -3  11   6        955.98       1106.12        62.77 o                         
  -2  11   6       3625.93       3352.32       112.97 o                         
  -1  11   6       2904.79       2832.22       101.67 o                         
   0  11   6        223.10        219.84        24.72 o                         
   1  11   6       2182.03       2433.13        93.12 o                         
   2  11   6       3397.28       3056.11       103.70 o                         
   3  11   6       1977.20       1778.30        78.87 o                         
   4  11   6        193.91        178.44        26.18 o                         
   5  11   6        892.63        798.57        59.92 o                         
   6  11   6        681.58        620.35        55.12 o                         
   7  11   6        608.61        562.56       107.26 o                         
  -7  12   6          8.27         13.59        30.71 o                         
  -6  12   6       1075.49        860.89        69.81 o                         
  -5  12   6        100.46         88.76        23.67 o                         
  -4  12   6       1566.30       1624.46        80.72 o                         
  -3  12   6          2.01         31.41        13.78 o                         
  -2  12   6       3124.19       2840.03       113.71 o                         
  -1  12   6        442.74        443.77        35.72 o                         
   0  12   6       4461.32       4225.84       137.57 o                         
   1  12   6        144.40        171.43        20.58 o                         
   2  12   6       2981.84       2692.79        97.16 o                         
   3  12   6        350.42        317.74        31.01 o                         
   4  12   6       2524.11       2299.07       103.91 o                         
   5  12   6          0.52        -11.76        13.84 o                         
   6  12   6        757.68        663.34        63.22 o                         
   7  12   6         28.42         43.04        33.74 o                         
  -7  13   6        224.57        223.51        67.84 o                         
  -6  13   6        393.72        340.72        80.34 o                         
  -5  13   6        667.29        588.52        49.01 o                         
  -4  13   6        188.19        163.90        30.52 o                         
  -3  13   6        782.98        865.25        60.19 o                         
  -2  13   6       1597.22       1516.51        81.07 o                         
  -1  13   6       1733.86       1795.05        80.08 o                         
   0  13   6        203.73        188.15        23.98 o                         
   1  13   6       1590.82       1644.62        78.74 o                         
   2  13   6       1152.96        972.12        58.41 o                         
   3  13   6        909.32        913.42        63.57 o                         
   4  13   6          9.26        -11.96        11.96 o                         
   5  13   6        680.92        567.60        48.25 o                         
   6  13   6         89.40         84.48        23.73 o                         
   7  13   6        208.54        161.22       100.64 o                         
  -7  14   6          6.55         57.09        32.32 o                         
  -6  14   6        533.11        470.16        59.91 o                         
  -5  14   6         32.80         46.07        21.17 o                         
  -4  14   6        149.92        138.55        23.93 o                         
  -3  14   6         85.06         74.21        19.37 o                         
  -2  14   6        575.52        577.04        47.03 o                         
  -1  14   6        325.64        338.49        31.65 o                         
   0  14   6        333.18        411.14        36.76 o                         
   1  14   6        475.43        469.08        38.88 o                         
   2  14   6        409.82        346.93        33.98 o                         
   3  14   6         87.43         66.18        20.69 o                         
   4  14   6        417.66        337.57        35.28 o                         
   5  14   6        126.25        107.20        20.99 o                         
   6  14   6        147.72        129.44        26.86 o                         
   7  14   6          3.46         63.84        49.63 o                         
  -7  15   6        419.02        127.12        65.94 o                         
  -6  15   6         39.80         52.38        40.77 o                         
  -5  15   6        538.36        513.04        52.64 o                         
  -4  15   6        599.79        619.08        53.88 o                         
  -3  15   6       1323.36       1343.26        79.30 o                         
  -2  15   6         12.95         23.05        14.76 o                         
  -1  15   6       1381.41       1449.06        73.92 o                         
   0  15   6       1273.27       1440.18        77.51 o                         
   1  15   6       1848.00       1865.90        99.27 o                         
   2  15   6         12.90          5.69        11.96 o                         
   3  15   6        513.43        501.35        45.51 o                         
   4  15   6        366.20        311.95        37.75 o                         
   5  15   6        740.59        681.74        53.60 o                         
   6  15   6         18.40         25.52        21.43 o                         
   7  15   6        123.31        110.46        35.44 o                         
  -7  16   6          6.70        -56.25       100.45 o                         
  -6  16   6       1002.11        842.00       172.69 o                         
  -5  16   6         13.99        -20.52        20.52 o                         
  -4  16   6        663.77        526.26        65.76 o                         
  -3  16   6        273.96        304.35        34.57 o                         
  -2  16   6       2233.13       2008.95        99.91 o                         
  -1  16   6        214.06        286.85        29.17 o                         
   0  16   6       1229.64       1401.98        76.97 o                         
   1  16   6        653.05        604.99        49.95 o                         
   2  16   6       1966.25       1688.46        89.57 o                         
   3  16   6          0.02         12.23        15.92 o                         
   4  16   6        643.88        599.02        67.43 o                         
   5  16   6        242.26        218.89        32.38 o                         
   6  16   6        539.48        386.20        54.21 o                         
  -6  17   6        164.28         71.56        39.98 o                         
  -5  17   6        436.64        443.97        50.03 o                         
  -4  17   6       1044.53       1019.87        71.20 o                         
  -3  17   6       1563.97       1379.08        84.71 o                         
  -2  17   6        362.83        293.57        32.53 o                         
  -1  17   6        948.51       1091.99        65.15 o                         
   0  17   6       2096.25       2452.44       117.75 o                         
   1  17   6       1586.55       1481.84        86.34 o                         
   2  17   6        423.17        331.63        37.13 o                         
   3  17   6        273.60        232.36        40.30 o                         
   4  17   6        715.95        646.58        59.80 o                         
   5  17   6        536.45        448.28        45.83 o                         
   6  17   6        244.67        213.98        41.24 o                         
  -6  18   6        703.60        324.55        82.40 o                         
  -5  18   6          5.92         -0.11        23.45 o                         
  -4  18   6        872.41        863.71        67.02 o                         
  -3  18   6        154.92        210.58        32.40 o                         
  -2  18   6       2079.81       1824.45        95.02 o                         
  -1  18   6        100.62        106.82        19.90 o                         
   0  18   6       1224.65       1487.53        89.76 o                         
   1  18   6        375.22        328.07        34.65 o                         
   2  18   6       1957.00       1583.87        88.46 o                         
   3  18   6          0.07          0.61        17.32 o                         
   4  18   6        361.92        317.18        41.94 o                         
   5  18   6        142.04        100.89        33.80 o                         
   6  18   6        543.37        540.93        94.59 o                         
  -6  19   6         22.88        -30.14        47.04 o                         
  -5  19   6        373.72        340.67        43.83 o                         
  -4  19   6        509.12        562.24        54.82 o                         
  -3  19   6       1056.90        960.94        71.24 o                         
  -2  19   6         88.82         48.21        17.95 o                         
  -1  19   6        650.45        652.44        50.66 o                         
   0  19   6        907.71       1078.70        73.15 o                         
   1  19   6        926.91        825.92        61.35 o                         
   2  19   6        203.26        159.98        26.84 o                         
   3  19   6        247.01        230.18        32.22 o                         
   4  19   6        236.66        230.90        35.30 o                         
   5  19   6        264.80        207.62        38.89 o                         
   6  19   6        215.05        228.90       136.78 o                         
  -6  20   6        445.89        473.60       193.79 o                         
  -5  20   6          9.63        -16.35        33.07 o                         
  -4  20   6        947.34        902.73        69.73 o                         
  -3  20   6         49.02         64.59        22.01 o                         
  -2  20   6        917.45        852.22        67.70 o                         
  -1  20   6         60.26         53.55        20.07 o                         
   0  20   6        794.62        857.79        64.96 o                         
   1  20   6        127.10         91.53        27.90 o                         
   2  20   6        824.87        628.94        53.18 o                         
   3  20   6         85.33         89.37        25.89 o                         
   4  20   6        198.50        177.14        33.82 o                         
   5  20   6         25.13         65.80        32.62 o                         
  -5  21   6        644.60        632.40        86.72 o                         
  -4  21   6          9.23        -21.07        21.07 o                         
  -3  21   6        732.15        704.72        62.83 o                         
  -2  21   6         36.88         42.48        19.36 o                         
  -1  21   6       1057.54       1037.32        80.25 o                         
   0  21   6         28.02         31.59        22.87 o                         
   1  21   6        737.73        815.42        62.25 o                         
   2  21   6          9.86         -6.34        19.79 o                         
   3  21   6        476.50        389.14        48.36 o                         
   4  21   6         34.61         36.92        33.00 o                         
   5  21   6        103.23         58.21        50.92 o                         
  -5  22   6          0.07         45.44        36.17 o                         
  -4  22   6        675.14        747.56        85.49 o                         
  -3  22   6          1.80         18.39        20.13 o                         
  -2  22   6        221.71        150.29        34.17 o                         
  -1  22   6         72.32         37.66        25.80 o                         
   0  22   6        580.64        599.41        53.13 o                         
   1  22   6         19.48         29.11        19.68 o                         
   2  22   6        152.08        122.89        31.79 o                         
   3  22   6        121.37        101.74        34.29 o                         
   4  22   6        139.43        111.72        35.90 o                         
   5  22   6         20.90         32.94        98.79 o                         
  -4  23   6        316.07        370.85        53.37 o                         
  -3  23   6        330.03        338.34        58.29 o                         
  -2  23   6        427.73        480.66        56.03 o                         
  -1  23   6       1120.61       1090.90        91.44 o                         
   0  23   6        468.50        432.34        46.02 o                         
   1  23   6        453.99        622.76        66.26 o                         
   2  23   6        416.55        341.81        43.10 o                         
   3  23   6        563.95        511.33        89.60 o                         
   4  23   6        200.85        205.39        52.20 o                         
  -4  24   6       1330.01       1155.05       123.36 o                         
  -3  24   6          0.33         14.63        35.64 o                         
  -2  24   6        971.35        871.19        97.16 o                         
  -1  24   6        133.00        117.16        32.37 o                         
   0  24   6       2046.38       2500.26       138.93 o                         
   1  24   6         35.40         53.24        20.67 o                         
   2  24   6        710.78        585.92        69.97 o                         
   3  24   6        174.09         89.34        36.17 o                         
   4  24   6        750.38        505.05        76.04 o                         
  -3  25   6        262.59        373.86        71.76 o                         
  -2  25   6        142.12        111.55        53.49 o                         
  -1  25   6        899.95        825.69        99.48 o                         
   0  25   6        863.07       1057.13       104.24 o                         
   1  25   6        333.89        427.38        57.60 o                         
   2  25   6         86.78        106.01        34.20 o                         
   3  25   6        375.74        326.35        60.86 o                         
  -3  26   6        110.15         74.67        65.76 o                         
  -2  26   6        392.44        362.38        78.59 o                         
  -1  26   6         26.62         22.83        40.81 o                         
   0  26   6        631.31        606.00        83.34 o                         
   1  26   6         56.65         91.83        36.14 o                         
   2  26   6        221.77        254.35        59.31 o                         
   3  26   6          1.25         95.93        44.08 o                         
  -2  27   6          1.02        111.43       138.69 o                         
  -1  27   6        667.78        546.24        89.12 o                         
   0  27   6        104.24        122.52        64.37 o                         
   1  27   6        501.86        549.08        73.48 o                         
   2  27   6          1.15         27.68        44.37 o                         
  -7   0   7        497.12        489.15       166.31 o                         
  -5   0   7       1558.11       1692.17       189.81 o                         
  -3   0   7       1933.31       2121.97       114.18 o                         
  -1   0   7       3813.64       3712.64       150.21 o                         
   1   0   7       3426.98       3809.49       140.98 o                         
   3   0   7       1992.84       2305.13       120.49 o                         
   5   0   7       1230.91       1077.95       102.84 o                         
   7   0   7        433.96        288.02       173.97 o                         
  -7   1   7         73.01         31.22        35.90 o                         
  -6   1   7       2513.48       2597.64       158.98 o                         
  -5   1   7         67.57         32.60        20.89 o                         
  -4   1   7       2180.69       2161.97       109.16 o                         
  -3   1   7        420.47        422.28        34.92 o                         
  -2   1   7       9651.58       9424.34       239.52 o                         
  -1   1   7        370.37        412.67        30.81 o                         
   0   1   7       6987.93       7403.41       177.05 o                         
   1   1   7        782.83        773.97        41.09 o                         
   2   1   7       8446.57       9056.25       226.88 o                         
   3   1   7         77.44        100.88        14.54 o                         
   4   1   7       2605.91       2626.90       104.96 o                         
   5   1   7        327.14        333.24        44.50 o                         
   6   1   7       1248.00       1115.13        80.00 o                         
   7   1   7          5.55         10.51        26.66 o                         
  -7   2   7        730.41        707.64        93.78 o                         
  -6   2   7        107.66        139.17        29.76 o                         
  -5   2   7       1631.63       1538.38        88.02 o                         
  -4   2   7        638.08        543.98        48.24 o                         
  -3   2   7       2101.29       2209.69        91.15 o                         
  -2   2   7        766.72        773.41        44.21 o                         
  -1   2   7       2878.55       2895.84        95.30 o                         
   0   2   7        936.30       1205.28        57.75 o                         
   1   2   7       2467.50       2702.28        83.42 o                         
   2   2   7       1106.41       1085.94        52.61 o                         
   3   2   7       1019.87       1363.08        79.19 o                         
   4   2   7        186.92        180.69        25.34 o                         
   5   2   7        537.16        462.51        42.16 o                         
   6   2   7        495.23        498.88        52.65 o                         
   7   2   7        133.28        121.10        53.26 o                         
  -7   3   7          0.40         25.63        31.12 o                         
  -6   3   7        903.46        933.75        73.30 o                         
  -5   3   7        270.18        245.59        37.89 o                         
  -4   3   7       1146.36       1118.30        73.58 o                         
  -3   3   7         37.96        156.05        24.98 o                         
  -2   3   7       2904.79       2967.42        92.22 o                         
  -1   3   7       1448.32       1544.77        69.55 o                         
   0   3   7       2296.39       2548.98       105.58 o                         
   1   3   7        480.00        689.26        43.12 o                         
   2   3   7       2411.07       2440.02        84.44 o                         
   3   3   7       1620.40       1516.35        70.72 o                         
   4   3   7        771.31        747.01        53.51 o                         
   5   3   7         18.88         22.61        17.01 o                         
   6   3   7        458.21        492.46        56.38 o                         
   7   3   7        512.57        484.95        60.79 o                         
  -7   4   7        565.02        593.44       123.14 o                         
  -6   4   7        372.81        402.64        70.55 o                         
  -5   4   7        962.11        993.83        87.27 o                         
  -4   4   7        407.20        428.08        44.22 o                         
  -3   4   7       2170.34       2451.49       104.75 o                         
  -2   4   7       1733.79       1742.76        65.27 o                         
  -1   4   7       3037.86       3135.40       101.47 o                         
   0   4   7        846.18       1071.52        52.77 o                         
   1   4   7       3479.20       3544.67       107.25 o                         
   2   4   7       1710.79       1713.22        68.78 o                         
   3   4   7       1771.63       2042.53        97.40 o                         
   4   4   7        494.05        454.80        40.76 o                         
   5   4   7       1123.79       1073.59        74.96 o                         
   6   4   7        421.06        402.05        47.92 o                         
   7   4   7        482.74        433.70        75.18 o                         
  -7   5   7        136.27        103.88        42.57 o                         
  -6   5   7       1012.26        905.96        84.38 o                         
  -5   5   7         25.00         -9.14        19.03 o                         
  -4   5   7       4227.98       4439.21       166.77 o                         
  -3   5   7        458.01        574.85        41.58 o                         
  -2   5   7       5938.36       5816.88       157.09 o                         
  -1   5   7         77.45        101.85        15.69 o                         
   0   5   7       9339.79       9727.97       247.25 o                         
   1   5   7        285.89        258.56        27.13 o                         
   2   5   7       6008.29       5885.55       158.45 o                         
   3   5   7        149.87        179.93        21.28 o                         
   4   5   7       2891.65       2796.04       114.50 o                         
   5   5   7         47.07          4.34        16.42 o                         
   6   5   7       1275.76       1200.10        98.12 o                         
   7   5   7        122.26        175.20        39.11 o                         
  -7   6   7        756.53        656.55       127.32 o                         
  -6   6   7          0.46          5.52        22.53 o                         
  -5   6   7       1001.34        948.58        93.65 o                         
  -4   6   7        127.75        148.01        28.06 o                         
  -3   6   7       2220.49       2278.87        89.40 o                         
  -2   6   7        347.96        350.15        25.81 o                         
  -1   6   7       2265.92       2519.14        98.21 o                         
   0   6   7         17.49         27.31        12.73 o                         
   1   6   7       2478.11       2617.36        94.01 o                         
   2   6   7        615.57        535.79        37.74 o                         
   3   6   7       1131.81       1411.51        64.22 o                         
   4   6   7          1.79         -4.79        15.01 o                         
   5   6   7        613.49        654.25        55.55 o                         
   6   6   7        302.62        235.02        34.88 o                         
   7   6   7        366.73        354.48        62.89 o                         
  -7   7   7         41.02        105.90        34.72 o                         
  -6   7   7        153.34        120.79        31.63 o                         
  -5   7   7         16.09         30.24        19.88 o                         
  -4   7   7       2217.24       2135.61       106.14 o                         
  -3   7   7         20.83          5.94        12.98 o                         
  -2   7   7       1320.31       1233.02        59.59 o                         
  -1   7   7         20.17         54.73        14.67 o                         
   0   7   7       4218.69       4492.50       136.18 o                         
   1   7   7         63.42         50.07        14.97 o                         
   2   7   7       1552.58       1551.08        74.31 o                         
   3   7   7         71.90         96.18        16.48 o                         
   4   7   7       1292.42       1375.77        83.56 o                         
   5   7   7        131.63        102.64        24.45 o                         
   6   7   7        458.29        520.66        54.24 o                         
   7   7   7         37.56         28.03        39.53 o                         
  -7   8   7        676.11        559.30        78.17 o                         
  -6   8   7        127.92         93.71        31.36 o                         
  -5   8   7       1131.18       1045.86        91.85 o                         
  -4   8   7        199.48        164.60        27.44 o                         
  -3   8   7       1863.02       2069.45        93.46 o                         
  -2   8   7        110.59        100.74        26.62 o                         
  -1   8   7       2370.77       2377.95        89.81 o                         
   0   8   7        828.63        942.73        55.82 o                         
   1   8   7       2138.70       2387.40        93.80 o                         
   2   8   7         38.49         23.21        12.12 o                         
   3   8   7       1286.63       1491.06        73.22 o                         
   4   8   7        558.75        543.59        61.40 o                         
   5   8   7        530.96        485.56        48.88 o                         
   6   8   7          0.08        -18.67        18.67 o                         
   7   8   7        447.88        374.00        60.64 o                         
  -7   9   7          0.93         81.84        30.72 o                         
  -6   9   7        368.50        255.32        46.63 o                         
  -5   9   7          0.02          6.29        20.02 o                         
  -4   9   7       2298.62       2387.52       102.84 o                         
  -3   9   7        368.67        401.70        38.54 o                         
  -2   9   7       2003.15       1765.71        87.49 o                         
  -1   9   7        606.66        786.44        48.01 o                         
   0   9   7       4936.14       4959.83       159.80 o                         
   1   9   7       1752.36       1622.92        76.85 o                         
   2   9   7       2112.23       1782.25        81.77 o                         
   3   9   7        270.68        239.51        27.92 o                         
   4   9   7       1822.83       1792.62        95.33 o                         
   5   9   7       1193.12       1137.80        77.71 o                         
   6   9   7        559.33        546.08        50.38 o                         
   7   9   7         46.71         49.78        29.23 o                         
  -7  10   7        285.07        202.40        41.76 o                         
  -6  10   7        484.96        431.57        56.40 o                         
  -5  10   7        822.32        836.70        71.87 o                         
  -4  10   7        408.30        472.35        39.97 o                         
  -3  10   7        916.91       1071.84        64.99 o                         
  -2  10   7        780.02        682.41        49.94 o                         
  -1  10   7       2366.27       2483.21       100.23 o                         
   0  10   7       1732.51       2187.62        93.56 o                         
   1  10   7       1903.43       2066.50        89.53 o                         
   2  10   7        489.49        438.31        36.02 o                         
   3  10   7       1808.62       1759.11        89.57 o                         
   4  10   7       1295.58       1202.80        79.42 o                         
   5  10   7        752.83        823.39        65.33 o                         
   6  10   7         61.17         66.37        23.61 o                         
   7  10   7        649.64        654.68       115.95 o                         
  -7  11   7         33.32         33.99        49.86 o                         
  -6  11   7        438.00        367.99        55.53 o                         
  -5  11   7        366.27        250.13        47.84 o                         
  -4  11   7        710.39        718.60        53.14 o                         
  -3  11   7         13.84         23.14        19.30 o                         
  -2  11   7       1258.53       1253.18        72.49 o                         
  -1  11   7        488.16        490.17        39.94 o                         
   0  11   7       1720.35       1948.15        90.81 o                         
   1  11   7        245.22        335.64        31.51 o                         
   2  11   7       1086.24        960.64        56.57 o                         
   3  11   7         89.93         62.18        19.84 o                         
   4  11   7        809.03        579.62        52.39 o                         
   5  11   7        298.94        258.07        35.43 o                         
   6  11   7        237.66        200.66        37.16 o                         
   7  11   7          9.39         11.36        47.07 o                         
  -7  12   7        297.94        342.35       121.16 o                         
  -6  12   7        152.78         88.09        38.19 o                         
  -5  12   7        896.42        906.31        65.51 o                         
  -4  12   7        253.59        287.38        32.61 o                         
  -3  12   7        634.36        630.51        48.47 o                         
  -2  12   7        112.71         86.02        21.15 o                         
  -1  12   7       1607.75       1656.22        81.57 o                         
   0  12   7       1319.81       1514.39        80.89 o                         
   1  12   7       1035.34       1151.18        63.83 o                         
   2  12   7         51.17         40.11        15.04 o                         
   3  12   7        941.91        877.64        63.58 o                         
   4  12   7        922.35        913.73        76.79 o                         
   5  12   7        411.16        284.55        38.75 o                         
   6  12   7          9.42          7.23        20.99 o                         
  -6  13   7        541.38        338.17       111.23 o                         
  -5  13   7         35.67         37.11        27.64 o                         
  -4  13   7        111.81        107.18        21.41 o                         
  -3  13   7         79.46         43.49        24.42 o                         
  -2  13   7       1288.84       1195.35        75.12 o                         
  -1  13   7        190.10        258.10        28.82 o                         
   0  13   7        541.40        579.08        45.50 o                         
   1  13   7        577.66        484.52        41.18 o                         
   2  13   7       1166.33       1011.74        64.34 o                         
   3  13   7        307.92        224.02        30.39 o                         
   4  13   7        470.79        401.93        43.91 o                         
   5  13   7        458.04        429.96        44.94 o                         
   6  13   7        306.54        274.41        55.54 o                         
  -6  14   7          4.04        -51.90        51.90 o                         
  -5  14   7        695.12        625.41        61.37 o                         
  -4  14   7          9.96         41.78        18.75 o                         
  -3  14   7        835.58        916.70        63.34 o                         
  -2  14   7        163.57        126.43        23.77 o                         
  -1  14   7       1598.24       1737.60        84.00 o                         
   0  14   7         30.12         28.54        14.26 o                         
   1  14   7       1531.99       1563.65        87.93 o                         
   2  14   7        213.12        161.96        24.64 o                         
   3  14   7       1048.94        946.92        67.91 o                         
   4  14   7         56.08         76.03        22.80 o                         
   5  14   7        892.75        741.99        67.36 o                         
   6  14   7         52.73         70.02        29.33 o                         
  -6  15   7        671.24        416.18        60.54 o                         
  -5  15   7         53.45         52.36        28.35 o                         
  -4  15   7        173.75        101.24        24.63 o                         
  -3  15   7         38.92         55.29        19.97 o                         
  -2  15   7       2234.32       2000.88       100.56 o                         
  -1  15   7         33.48         36.01        14.89 o                         
   0  15   7        788.36        776.49        54.34 o                         
   1  15   7         13.84         -8.08        13.83 o                         
   2  15   7       2219.56       1754.95        96.49 o                         
   3  15   7        338.90        279.76        35.95 o                         
   4  15   7        529.14        417.09        44.88 o                         
   5  15   7         17.01        -21.89        21.89 o                         
   6  15   7        585.68        443.44        62.52 o                         
  -6  16   7         91.69         17.37        52.80 o                         
  -5  16   7        246.15        235.30        40.29 o                         
  -4  16   7        363.60        340.31        41.56 o                         
  -3  16   7        606.04        571.15        51.54 o                         
  -2  16   7        845.95        733.46        55.80 o                         
  -1  16   7        527.00        531.57        49.28 o                         
   0  16   7        266.34        356.67        38.08 o                         
   1  16   7        886.16        815.33        62.58 o                         
   2  16   7       1178.73       1025.16        72.81 o                         
   3  16   7        319.99        250.73        35.68 o                         
   4  16   7         21.70         28.97        22.31 o                         
   5  16   7        645.77        518.34        63.63 o                         
   6  16   7        477.27        217.50        82.55 o                         
  -6  17   7        179.44        237.90       115.20 o                         
  -5  17   7         26.22         25.16        38.88 o                         
  -4  17   7         36.19         25.82        21.07 o                         
  -3  17   7          3.04         22.96        23.07 o                         
  -2  17   7        415.96        340.69        38.10 o                         
  -1  17   7        372.55        295.48        37.94 o                         
   0  17   7         33.16         29.13        18.34 o                         
   1  17   7        116.06        121.83        22.68 o                         
   2  17   7        469.98        426.89        44.59 o                         
   3  17   7        724.64        635.30        59.49 o                         
   4  17   7         54.12         86.74        23.12 o                         
   5  17   7         17.46          4.26        31.50 o                         
  -5  18   7        104.77         44.24        38.78 o                         
  -4  18   7        185.52        177.52        32.92 o                         
  -3  18   7        603.93        524.43        52.15 o                         
  -2  18   7        841.85        696.41        55.91 o                         
  -1  18   7        498.02        580.13        50.95 o                         
   0  18   7        213.96        214.57        32.05 o                         
   1  18   7       1086.26        939.83        68.32 o                         
   2  18   7       1014.33        976.67        71.05 o                         
   3  18   7        407.44        306.31        41.61 o                         
   4  18   7         98.80        102.86        29.73 o                         
   5  18   7        829.52        739.65        80.72 o                         
  -5  19   7         16.10         -2.31        30.66 o                         
  -4  19   7        169.58        229.81        36.71 o                         
  -3  19   7        256.70        267.70        44.32 o                         
  -2  19   7        135.00         91.90        22.97 o                         
  -1  19   7         19.86          5.59        18.19 o                         
   0  19   7        227.98        226.13        33.53 o                         
   1  19   7         74.54         70.61        21.03 o                         
   2  19   7        251.69        237.80        37.32 o                         
   3  19   7         70.96         68.66        21.73 o                         
   4  19   7        162.72         77.47        30.41 o                         
   5  19   7          0.38          9.53        27.39 o                         
  -5  20   7        204.48         39.00        87.93 o                         
  -4  20   7          3.34        -21.98        26.84 o                         
  -3  20   7        475.28        544.48        53.98 o                         
  -2  20   7        127.91         73.88        25.49 o                         
  -1  20   7        411.94        414.68        48.66 o                         
   0  20   7          7.84         24.91        18.69 o                         
   1  20   7        616.35        542.33        50.43 o                         
   2  20   7        155.70        165.60        35.26 o                         
   3  20   7        329.86        235.41        41.27 o                         
   4  20   7          1.10          4.98        30.75 o                         
  -4  21   7        517.88        424.32        64.58 o                         
  -3  21   7          0.29         20.12        25.69 o                         
  -2  21   7        149.77         72.91        30.30 o                         
  -1  21   7         82.23         71.75        24.20 o                         
   0  21   7        978.31       1042.88        74.59 o                         
   1  21   7        130.75         94.11        23.19 o                         
   2  21   7        279.00        210.04        33.61 o                         
   3  21   7         80.02         83.52        54.44 o                         
   4  21   7        572.09        432.10        91.53 o                         
  -4  22   7        125.90        171.92        50.76 o                         
  -3  22   7         75.68         36.28        35.97 o                         
  -2  22   7        112.30        135.76        47.91 o                         
  -1  22   7        289.49        236.14        41.87 o                         
   0  22   7        332.29        365.74        46.40 o                         
   1  22   7        202.54        287.19        41.30 o                         
   2  22   7         70.60          1.26        26.08 o                         
   3  22   7        441.22        379.38        63.41 o                         
   4  22   7        161.25        197.03        55.19 o                         
  -3  23   7          0.47         33.53        48.42 o                         
  -2  23   7          6.08         36.69        38.31 o                         
  -1  23   7         40.68         94.66        52.49 o                         
   0  23   7        430.46        400.19        64.31 o                         
   1  23   7         56.32         53.48        34.55 o                         
   2  23   7         18.38          4.89        37.14 o                         
   3  23   7         29.31         62.78        30.75 o                         
  -3  24   7         59.06         48.00        48.56 o                         
  -2  24   7        190.63        181.15        49.66 o                         
  -1  24   7        554.20        424.60        86.62 o                         
   0  24   7        565.25        581.13        82.69 o                         
   1  24   7        251.86        341.32        67.22 o                         
   2  24   7        215.62        160.92        39.58 o                         
   3  24   7        622.94        341.33       234.62 o                         
  -2  25   7         59.68         54.78        85.83 o                         
  -1  25   7         42.52         52.85        44.95 o                         
   0  25   7        234.57        140.30        63.66 o                         
   1  25   7         78.41        163.55        37.82 o                         
   2  25   7         66.22         66.38       132.57 o                         
  -6   0   8       1682.68       1893.39       240.06 o                         
  -4   0   8        147.90        122.52        43.38 o                         
  -2   0   8       2027.28       2111.71       119.87 o                         
   0   0   8          9.63         16.57        17.94 o                         
   2   0   8       1153.50       1236.52        93.02 o                         
   4   0   8          4.50         -6.57        23.33 o                         
   6   0   8        248.63        163.52        50.71 o                         
  -7   1   8        241.59        163.82        84.78 o                         
  -6   1   8         57.93        106.88        31.02 o                         
  -5   1   8        707.94        637.83        61.17 o                         
  -4   1   8         23.33         15.49        21.37 o                         
  -3   1   8        372.90        371.34        39.30 o                         
  -2   1   8        276.79        275.13        27.39 o                         
  -1   1   8        991.52       1031.17        58.33 o                         
   0   1   8         49.89         76.26        15.82 o                         
   1   1   8        556.18        619.17        44.77 o                         
   2   1   8        269.93        303.87        28.21 o                         
   3   1   8        478.78        556.13        42.77 o                         
   4   1   8         49.32         39.30        17.38 o                         
   5   1   8        185.53        163.12        29.52 o                         
   6   1   8         63.65          7.58        51.29 o                         
   7   1   8        153.03        129.86        37.05 o                         
  -7   2   8          4.26         57.63        43.27 o                         
  -6   2   8       1099.67       1225.08       104.88 o                         
  -5   2   8         24.49         22.33        24.29 o                         
  -4   2   8        224.44        217.79        35.56 o                         
  -3   2   8         62.06         58.59        22.46 o                         
  -2   2   8       1256.01       1341.74        68.90 o                         
  -1   2   8        129.55        162.05        21.34 o                         
   0   2   8         50.89         46.92        14.79 o                         
   1   2   8        210.02        233.35        28.33 o                         
   2   2   8        716.77        783.95        50.61 o                         
   3   2   8         96.17         73.53        19.89 o                         
   4   2   8         11.68         -5.53        14.29 o                         
   5   2   8        160.02        100.31        25.61 o                         
   6   2   8        166.76        153.41        31.89 o                         
   7   2   8         45.91         79.89        48.56 o                         
  -7   3   8        407.20        288.14       105.11 o                         
  -6   3   8        296.22        315.09        51.10 o                         
  -5   3   8        678.34        684.67        61.51 o                         
  -4   3   8        107.14         95.25        26.44 o                         
  -3   3   8        813.94        839.05        64.76 o                         
  -2   3   8       1142.56       1240.59        63.57 o                         
  -1   3   8       1008.85       1174.56        73.49 o                         
   0   3   8        356.05        488.78        38.44 o                         
   1   3   8        870.97       1026.16        61.93 o                         
   2   3   8       1055.82       1074.35        63.24 o                         
   3   3   8        394.78        407.82        31.82 o                         
   4   3   8        335.30        237.66        29.10 o                         
   5   3   8        276.47        239.17        37.78 o                         
   6   3   8        226.51        194.26        33.97 o                         
   7   3   8        158.82        151.85        58.06 o                         
  -7   4   8          0.44         78.34        44.19 o                         
  -6   4   8        473.70        462.63        62.20 o                         
  -5   4   8        131.21        120.68        31.45 o                         
  -4   4   8        892.39        848.67        63.77 o                         
  -3   4   8         10.99         13.77        16.10 o                         
  -2   4   8        582.02        616.83        44.81 o                         
  -1   4   8        362.98        424.19        35.57 o                         
   0   4   8        717.49        993.90        58.19 o                         
   1   4   8        242.30        263.11        27.32 o                         
   2   4   8        405.18        431.84        34.59 o                         
   3   4   8        157.17        150.85        23.59 o                         
   4   4   8        238.45        262.18        29.17 o                         
   5   4   8        314.21        272.96        45.98 o                         
   6   4   8        186.94        139.75        47.36 o                         
  -7   5   8        468.73        717.09       210.56 o                         
  -6   5   8        272.17        209.37        49.14 o                         
  -5   5   8        393.09        335.48        42.74 o                         
  -4   5   8          2.32         -4.66        19.83 o                         
  -3   5   8        960.26       1026.27        70.68 o                         
  -2   5   8        925.37        881.98        62.32 o                         
  -1   5   8        632.92        720.06        45.32 o                         
   0   5   8         62.36         69.62        17.66 o                         
   1   5   8        895.40        936.75        55.89 o                         
   2   5   8        864.30        804.86        50.44 o                         
   3   5   8        220.76        235.97        26.68 o                         
   4   5   8         88.18         80.44        21.97 o                         
   5   5   8        288.96        291.99        44.70 o                         
   6   5   8        215.12        188.02        37.06 o                         
  -7   6   8         13.80         97.67        65.30 o                         
  -6   6   8        178.14        161.60        35.03 o                         
  -5   6   8        232.97        257.59        37.64 o                         
  -4   6   8       1765.56       1744.02       114.59 o                         
  -3   6   8        114.29        108.49        24.94 o                         
  -2   6   8        153.99        175.11        28.48 o                         
  -1   6   8        560.83        535.28        40.89 o                         
   0   6   8       1525.47       1743.03        83.21 o                         
   1   6   8        212.84        250.34        27.14 o                         
   2   6   8         82.08         67.58        16.48 o                         
   3   6   8        233.26        170.32        24.76 o                         
   4   6   8        419.15        463.44        45.98 o                         
   5   6   8          2.09         28.66        16.63 o                         
   6   6   8         77.58         74.92        26.14 o                         
  -6   7   8         61.95         62.97        31.90 o                         
  -5   7   8        266.92        218.14        37.21 o                         
  -4   7   8        283.69        280.35        59.96 o                         
  -3   7   8        917.15        975.96        69.64 o                         
  -2   7   8        197.02        164.51        25.79 o                         
  -1   7   8        804.01        905.42        56.51 o                         
   0   7   8        410.53        524.81        41.89 o                         
   1   7   8       1256.89       1370.09        71.90 o                         
   2   7   8        128.23        107.31        20.63 o                         
   3   7   8        511.86        536.40        40.76 o                         
   4   7   8         60.20         34.84        21.52 o                         
   5   7   8        551.79        448.53        60.17 o                         
   6   7   8          2.49         33.76        20.47 o                         
  -6   8   8        103.26        154.36        58.43 o                         
  -5   8   8         29.31         77.76        28.16 o                         
  -4   8   8       1558.25       1555.79       102.35 o                         
  -3   8   8         90.51        102.46        25.19 o                         
  -2   8   8         98.29         86.16        19.13 o                         
  -1   8   8          8.37          2.76        11.46 o                         
   0   8   8       1684.64       2184.77        95.21 o                         
   1   8   8         31.25         30.82        15.93 o                         
   2   8   8         65.12         60.73        17.00 o                         
   3   8   8        136.79        111.82        21.90 o                         
   4   8   8        611.31        619.29        57.60 o                         
   5   8   8          4.78          2.43        20.44 o                         
   6   8   8         78.08        105.12       110.05 o                         
  -6   9   8          0.01         34.13        40.74 o                         
  -5   9   8        450.38        382.77        46.34 o                         
  -4   9   8        854.25        749.84        65.73 o                         
  -3   9   8        730.42        766.79        60.95 o                         
  -2   9   8         18.54          4.02        15.84 o                         
  -1   9   8        974.33        993.57        60.58 o                         
   0   9   8       1594.25       1889.39        93.14 o                         
   1   9   8        950.34        997.31        59.67 o                         
   2   9   8         64.34         34.50        17.66 o                         
   3   9   8        591.90        598.79        53.83 o                         
   4   9   8        441.24        321.52        40.37 o                         
   5   9   8        325.62        328.09        44.28 o                         
   6   9   8        110.13         90.00        36.46 o                         
  -6  10   8        346.35        258.26       149.35 o                         
  -5  10   8         18.01          4.61        25.25 o                         
  -4  10   8        921.52        987.73        82.84 o                         
  -3  10   8        363.12        430.32        41.34 o                         
  -2  10   8        555.62        558.76        47.04 o                         
  -1  10   8         87.45        115.88        21.22 o                         
   0  10   8       1328.48       1545.31        83.52 o                         
   1  10   8        326.69        320.25        33.46 o                         
   2  10   8        461.07        405.30        35.79 o                         
   3  10   8        171.34        178.70        28.48 o                         
   4  10   8        704.97        696.70        67.35 o                         
   5  10   8         56.79         43.36        29.02 o                         
   6  10   8        215.47        146.95        62.45 o                         
  -6  11   8          2.92         20.31        85.55 o                         
  -5  11   8        682.41        650.77        92.47 o                         
  -4  11   8        873.19        769.02        70.09 o                         
  -3  11   8        587.53        636.28        49.52 o                         
  -2  11   8         15.68         -5.79        15.84 o                         
  -1  11   8       1567.55       1723.47        87.77 o                         
   0  11   8       1665.16       1796.75        87.64 o                         
   1  11   8       1063.07       1239.18        72.07 o                         
   2  11   8         59.09         40.85        20.07 o                         
   3  11   8       1032.64       1023.70        73.65 o                         
   4  11   8        550.80        463.23        45.11 o                         
   5  11   8        368.87        219.32        73.27 o                         
   6  11   8        113.95        149.30        50.12 o                         
  -6  12   8        762.16        622.16       163.72 o                         
  -5  12   8         55.65         32.70        30.35 o                         
  -4  12   8        332.23        341.17        46.24 o                         
  -3  12   8        664.59        685.51        58.39 o                         
  -2  12   8       1642.54       1754.86        98.21 o                         
  -1  12   8        256.43        412.36        38.26 o                         
   0  12   8        730.31        826.94        56.93 o                         
   1  12   8        618.97        645.74        51.07 o                         
   2  12   8       1413.87       1257.71        74.15 o                         
   3  12   8          5.15         39.41        21.06 o                         
   4  12   8        514.48        371.17        56.23 o                         
   5  12   8         57.40         44.23        29.71 o                         
   6  12   8        439.00        144.85       133.96 o                         
  -6  13   8         69.14         13.71       126.15 o                         
  -5  13   8        577.50        481.55        73.65 o                         
  -4  13   8        226.96        228.39        32.92 o                         
  -3  13   8        414.84        480.46        41.58 o                         
  -2  13   8        116.07         84.31        23.02 o                         
  -1  13   8       1534.97       1507.79        90.75 o                         
   0  13   8        379.08        475.56        43.23 o                         
   1  13   8       1080.60       1252.86        78.67 o                         
   2  13   8         46.91         -0.50        22.30 o                         
   3  13   8       1169.94       1103.95        78.61 o                         
   4  13   8        105.52         90.06        22.84 o                         
   5  13   8        480.94        243.02        46.63 o                         
  -5  14   8        121.39         66.62        39.93 o                         
  -4  14   8         92.20         85.26        21.39 o                         
  -3  14   8        382.73        390.33        42.48 o                         
  -2  14   8       2023.74       1963.19       103.94 o                         
  -1  14   8        266.98        307.68        38.09 o                         
   0  14   8        246.45        262.02        37.91 o                         
   1  14   8        203.15        120.49        34.72 o                         
   2  14   8       1838.18       1654.69       138.26 o                         
   3  14   8         30.67         61.02        22.40 o                         
   4  14   8        270.91        181.47        43.21 o                         
   5  14   8          5.47         60.89        30.09 o                         
  -5  15   8        321.10        213.03        84.06 o                         
  -4  15   8          0.12          5.11        21.66 o                         
  -3  15   8        458.35        509.48        51.89 o                         
  -2  15   8        649.21        606.38        54.14 o                         
  -1  15   8       1168.16       1247.65        83.36 o                         
   0  15   8          5.60          8.55        17.51 o                         
   1  15   8       1221.13       1181.41        77.07 o                         
   2  15   8        496.84        457.20        45.07 o                         
   3  15   8        948.08        908.71        76.83 o                         
   4  15   8         35.74         14.13        30.62 o                         
   5  15   8        701.29        554.69        78.00 o                         
  -5  16   8         44.58        -15.47        52.95 o                         
  -4  16   8        190.62        200.80        31.18 o                         
  -3  16   8          1.98         33.64        21.30 o                         
  -2  16   8       1821.89       1678.01        98.20 o                         
  -1  16   8        109.12        102.89        28.37 o                         
   0  16   8        416.94        449.91        50.44 o                         
   1  16   8         93.07         31.70        27.67 o                         
   2  16   8       1869.09       1690.96        97.64 o                         
   3  16   8         19.23          9.87        25.78 o                         
   4  16   8        316.71        250.81        46.14 o                         
   5  16   8        209.30        262.37        46.32 o                         
  -5  17   8        395.16        207.74       130.68 o                         
  -4  17   8          9.24         40.33        28.25 o                         
  -3  17   8       1073.64       1124.95        78.05 o                         
  -2  17   8        899.27       1004.95        73.40 o                         
  -1  17   8       1315.77       1469.92        97.87 o                         
   0  17   8         82.71        103.32        25.61 o                         
   1  17   8       1833.34       1918.56       108.08 o                         
   2  17   8        754.90        741.13        82.11 o                         
   3  17   8        725.70        566.58        60.72 o                         
   4  17   8        163.96         74.29        40.45 o                         
  -4  18   8        537.76        672.00        96.22 o                         
  -3  18   8        152.61        249.15        37.46 o                         
  -2  18   8       1247.72       1134.53        87.62 o                         
  -1  18   8        870.04        908.48        76.13 o                         
   0  18   8       1389.75       1722.32       129.42 o                         
   1  18   8        292.88        432.43        44.91 o                         
   2  18   8       1672.47       1568.20       101.75 o                         
   3  18   8        401.29        417.06        68.70 o                         
   4  18   8        880.32        721.30        83.52 o                         
  -4  19   8          7.67          0.56        63.14 o                         
  -3  19   8        703.83        755.58        94.49 o                         
  -2  19   8        130.80        134.77        43.89 o                         
  -1  19   8        812.44        971.18        78.59 o                         
   0  19   8         59.22         88.11        35.87 o                         
   1  19   8       1461.21       1333.00        87.78 o                         
   2  19   8        142.55        125.04        40.73 o                         
   3  19   8        599.49        406.38        64.00 o                         
   4  19   8         65.59        110.57       116.57 o                         
  -3  20   8         16.94         59.11        37.18 o                         
  -2  20   8        307.31        276.26        71.14 o                         
  -1  20   8        187.09        192.17        34.88 o                         
   0  20   8       1491.81       1656.29       119.87 o                         
   1  20   8         51.91        100.11        29.30 o                         
   2  20   8        459.23        288.89        51.29 o                         
   3  20   8         21.50         46.65        30.99 o                         
  -3  21   8        640.10        579.88       137.43 o                         
  -2  21   8          7.45         52.58        43.90 o                         
  -1  21   8       1073.71       1122.50       118.19 o                         
   0  21   8         83.17         73.03        47.08 o                         
   1  21   8       1409.23       1488.66       116.45 o                         
   2  21   8          9.99         -8.06        27.77 o                         
   3  21   8        883.83        600.76       111.39 o                         
  -2  22   8        423.12        287.03        69.66 o                         
  -1  22   8         86.61        150.77        48.36 o                         
   0  22   8       2367.20       2268.55       367.10 o                         
   1  22   8        111.35         77.61        27.34 o                         
   2  22   8        616.30        466.87        72.70 o                         
  -1  23   8       1016.81        946.38       203.47 o                         
   0  23   8        183.28        123.05       111.04 o                         
   1  23   8        845.01        848.65       122.19 o                         
  -5   0   9        582.61        733.87       121.03 o                         
  -3   0   9        223.00        303.69        52.87 o                         
  -1   0   9       1358.48       1322.39       147.57 o                         
   1   0   9        741.33        877.66        96.27 o                         
   3   0   9       1279.19       1183.71       118.84 o                         
   5   0   9        512.79        466.04        68.44 o                         
  -6   1   9        261.49        223.41        58.99 o                         
  -5   1   9         12.93         22.31        28.32 o                         
  -4   1   9        103.05        149.58        33.99 o                         
  -3   1   9          0.03        -20.12        20.12 o                         
  -2   1   9       1125.58       1157.36        68.55 o                         
  -1   1   9         69.43         66.96        21.27 o                         
   0   1   9          6.00        -14.44        14.44 o                         
   1   1   9         20.16         -0.65        24.90 o                         
   2   1   9       1698.95       1743.86       106.38 o                         
   3   1   9         71.80         49.63        26.72 o                         
   4   1   9        280.50        230.74        36.19 o                         
   5   1   9         12.94         29.18        23.15 o                         
   6   1   9       1003.47        535.37       110.46 o                         
  -6   2   9         36.31         98.00        58.09 o                         
  -5   2   9        303.85        212.99        48.11 o                         
  -4   2   9         85.53         54.95        29.69 o                         
  -3   2   9        163.53        208.54        38.17 o                         
  -2   2   9         93.21         93.09        23.57 o                         
  -1   2   9        796.63        914.38        59.66 o                         
   0   2   9        363.76        489.21        46.19 o                         
   1   2   9        600.28        720.36        62.26 o                         
   2   2   9         91.50         65.34        21.02 o                         
   3   2   9        994.03       1054.34        71.77 o                         
   4   2   9        217.19        212.69        35.36 o                         
   5   2   9        620.03        699.47        99.27 o                         
   6   2   9         40.56        131.16        51.35 o                         
  -6   3   9         82.17        115.74        46.25 o                         
  -5   3   9         44.82         -1.07        28.12 o                         
  -4   3   9         17.02        -10.11        27.70 o                         
  -3   3   9         40.35         63.37        31.14 o                         
  -2   3   9        496.40        473.96        45.64 o                         
  -1   3   9        134.12        127.69        25.36 o                         
   0   3   9        257.28        306.39        35.69 o                         
   1   3   9        209.13        221.22        37.05 o                         
   2   3   9        887.06        892.63        72.00 o                         
   3   3   9        113.04        116.54        23.09 o                         
   4   3   9        517.31        425.49        59.71 o                         
   5   3   9        148.19        189.39        39.96 o                         
   6   3   9        684.93        717.35       186.60 o                         
  -6   4   9         37.97        161.16        57.85 o                         
  -5   4   9        142.31         65.77        35.31 o                         
  -4   4   9        127.94        130.71        46.26 o                         
  -3   4   9        422.77        646.88        63.93 o                         
  -2   4   9         83.57         44.90        23.66 o                         
  -1   4   9        635.33        717.64        66.52 o                         
   0   4   9        574.88        642.20        53.41 o                         
   1   4   9       1024.71       1013.75        69.22 o                         
   2   4   9         68.66         44.15        19.53 o                         
   3   4   9        746.83        810.91        59.66 o                         
   4   4   9        409.61        477.67        54.32 o                         
   5   4   9        967.04        920.02        85.27 o                         
  -6   5   9          1.14         64.76        61.89 o                         
  -5   5   9          7.98        -10.06        32.36 o                         
  -4   5   9        531.06        531.83        58.90 o                         
  -3   5   9        386.32        360.69        51.62 o                         
  -2   5   9        203.83         67.78        32.80 o                         
  -1   5   9        336.08        445.68        57.57 o                         
   0   5   9       1689.22       2055.58       105.27 o                         
   1   5   9        910.98       1012.12        78.85 o                         
   2   5   9        520.51        479.47        42.96 o                         
   3   5   9         58.94         84.75        21.50 o                         
   4   5   9       1304.50       1138.88        95.85 o                         
   5   5   9        421.33        350.65        57.06 o                         
  -6   6   9          0.00         32.35        51.02 o                         
  -5   6   9        158.14         71.95        50.92 o                         
  -4   6   9         35.69         43.49        28.06 o                         
  -3   6   9        816.71        971.75        84.34 o                         
  -2   6   9         12.39        -27.77        27.77 o                         
  -1   6   9        513.29        587.04        60.43 o                         
   0   6   9        188.61        196.99        35.38 o                         
   1   6   9       1100.08       1171.23        71.69 o                         
   2   6   9         19.68         13.42        15.58 o                         
   3   6   9        306.81        468.08        42.58 o                         
   4   6   9        155.11        190.88        41.57 o                         
   5   6   9        728.41        652.70        91.56 o                         
  -5   7   9         26.93          5.83        34.27 o                         
  -4   7   9        539.12        498.50        56.51 o                         
  -3   7   9          0.02        -12.87        27.31 o                         
  -2   7   9         70.09         13.83        20.89 o                         
  -1   7   9          5.93        -11.87        17.28 o                         
   0   7   9       1387.88       1612.16        93.83 o                         
   1   7   9         20.69         24.90        19.03 o                         
   2   7   9         59.26         43.59        18.63 o                         
   3   7   9         18.71         25.18        19.73 o                         
   4   7   9       1187.35       1173.24        96.41 o                         
   5   7   9          8.12         32.22        30.94 o                         
  -5   8   9        131.96         33.43        42.43 o                         
  -4   8   9         20.11         44.32        27.71 o                         
  -3   8   9        646.52        653.92        59.39 o                         
  -2   8   9        379.56        357.03        44.86 o                         
  -1   8   9        556.94        667.09        54.45 o                         
   0   8   9          8.34         11.82        15.12 o                         
   1   8   9       1048.17       1073.95        67.72 o                         
   2   8   9        582.68        506.98        41.41 o                         
   3   8   9        457.70        501.29        48.34 o                         
   4   8   9         25.66         10.04        18.51 o                         
   5   8   9        734.20        657.09       116.38 o                         
  -5   9   9         40.92         59.02        41.50 o                         
  -4   9   9        942.99        816.97        74.11 o                         
  -3   9   9         24.28         23.76        22.00 o                         
  -2   9   9        378.33        324.27        40.66 o                         
  -1   9   9        446.18        515.46        55.12 o                         
   0   9   9       2455.76       3115.64       125.43 o                         
   1   9   9        171.71        198.61        29.00 o                         
   2   9   9        586.40        631.59        49.36 o                         
   3   9   9        502.47        425.79        44.97 o                         
   4   9   9       1516.92       1459.43       101.96 o                         
   5   9   9          1.01        109.87        29.62 o                         
  -5  10   9        321.94        452.91        98.13 o                         
  -4  10   9         59.97          7.18        35.71 o                         
  -3  10   9        421.52        488.73        50.47 o                         
  -2  10   9        490.12        474.30        52.60 o                         
  -1  10   9        716.29        766.64        62.81 o                         
   0  10   9         36.85         43.08        18.44 o                         
   1  10   9        658.72        768.83        56.36 o                         
   2  10   9        704.69        726.22        57.34 o                         
   3  10   9        600.59        619.34        55.95 o                         
   4  10   9          9.49         29.51        21.32 o                         
   5  10   9        373.41        225.85        46.43 o                         
  -5  11   9         23.96         39.05        48.69 o                         
  -4  11   9        250.82        308.86        52.82 o                         
  -3  11   9          4.27         36.47        22.66 o                         
  -2  11   9        908.49        933.31        74.30 o                         
  -1  11   9        356.40        325.59        39.41 o                         
   0  11   9        866.05        998.93        81.51 o                         
   1  11   9         97.39        153.43        25.70 o                         
   2  11   9       1046.16       1063.08        75.29 o                         
   3  11   9        459.96        458.48        66.98 o                         
   4  11   9        737.91        635.96        91.71 o                         
   5  11   9          2.94         34.72        33.08 o                         
  -5  12   9        428.87        461.85       111.34 o                         
  -4  12   9          0.18         19.40        36.33 o                         
  -3  12   9        194.74        213.73        37.44 o                         
  -2  12   9        301.42        282.08        44.29 o                         
  -1  12   9        817.50        800.32        64.42 o                         
   0  12   9         17.86         -5.82        19.20 o                         
   1  12   9        413.91        477.21        46.64 o                         
   2  12   9        477.07        421.26        45.78 o                         
   3  12   9        685.07        652.18        77.75 o                         
   4  12   9         13.21         50.15        48.70 o                         
  -4  13   9         68.89         57.99        51.30 o                         
  -3  13   9          4.66         28.82        33.29 o                         
  -2  13   9       1819.05       1965.32       110.38 o                         
  -1  13   9        356.79        290.10        38.62 o                         
   0  13   9        254.29        280.96        38.46 o                         
   1  13   9        195.36        194.66        41.05 o                         
   2  13   9       1765.44       1776.35       105.98 o                         
   3  13   9        333.77        281.83        63.01 o                         
   4  13   9        249.19        184.57        44.22 o                         
  -4  14   9         23.07         60.28        81.29 o                         
  -3  14   9        378.01        416.37        66.29 o                         
  -2  14   9         12.15          5.32        20.95 o                         
  -1  14   9       1168.33       1480.77        93.75 o                         
   0  14   9        210.84        232.85        32.99 o                         
   1  14   9        661.53        822.54        63.45 o                         
   2  14   9         43.34         32.00        23.12 o                         
   3  14   9        729.78        651.00        82.94 o                         
   4  14   9        174.85        164.15        44.61 o                         
  -4  15   9        198.10         47.23        81.51 o                         
  -3  15   9        117.20        105.51        42.02 o                         
  -2  15   9       2708.57       2780.91       147.33 o                         
  -1  15   9        266.98        330.11        39.66 o                         
   0  15   9        566.28        675.86        59.86 o                         
   1  15   9        394.01        389.92        45.74 o                         
   2  15   9       2740.64       2865.11       249.88 o                         
   3  15   9         88.62        124.40        33.97 o                         
   4  15   9        359.31        396.90       119.41 o                         
  -3  16   9        456.71        592.29        79.68 o                         
  -2  16   9         85.69        116.43        41.41 o                         
  -1  16   9        592.38        578.95        56.53 o                         
   0  16   9        348.27        531.00        58.11 o                         
   1  16   9        488.01        578.63        60.07 o                         
   2  16   9         54.44         46.11        47.10 o                         
   3  16   9        233.00        159.96        55.52 o                         
  -3  17   9          2.04          3.85        48.11 o                         
  -2  17   9       1053.21       1299.77       102.10 o                         
  -1  17   9        111.66         45.16        49.97 o                         
   0  17   9        467.65        499.81        67.77 o                         
   1  17   9         64.32        125.14        42.58 o                         
   2  17   9       1025.00       1053.44       124.06 o                         
   3  17   9         75.04        119.12        47.12 o                         
  -3  18   9        637.98        828.47       172.07 o                         
  -2  18   9         14.98         73.52        62.84 o                         
  -1  18   9        597.36        707.52       110.10 o                         
   0  18   9        304.41        553.73        99.82 o                         
   1  18   9        949.60       1024.63        90.57 o                         
   2  18   9          4.24         41.91        38.46 o                         
  -2  19   9       1065.76        853.99       193.14 o                         
  -1  19   9        332.04        343.74       104.29 o                         
   0  19   9       2273.61       2542.70       452.35 o                         
   1  19   9        717.71        749.88        88.20 o                         
   2  19   9       1016.71        803.93       132.43 o                         
  -1  20   9        522.13        473.84       142.71 o                         
   0  20   9         12.38          0.91        78.04 o                         
   1  20   9        762.83       1004.80       189.69 o                         
  -4   0  10        508.00        359.71       208.90 o                         
  -2   0  10       5219.50       6032.36       378.40 o                         
   0   0  10       1427.31       1459.38       135.17 o                         
   2   0  10       4962.68       5955.23       323.77 o                         
   4   0  10        669.77        396.01        88.52 o                         
  -5   1  10        619.51        717.71       281.00 o                         
  -4   1  10         28.05         55.12        84.62 o                         
  -3   1  10        383.26        366.66       106.35 o                         
  -2   1  10          5.81         -9.02        31.73 o                         
  -1   1  10       2217.83       2395.69       146.61 o                         
   0   1  10         29.97         34.90        25.52 o                         
   1   1  10       1464.49       1779.67       111.82 o                         
   2   1  10         20.60         17.28        23.68 o                         
   3   1  10       2035.97       2080.04       126.63 o                         
   4   1  10          4.84         27.71        29.77 o                         
  -4   2  10        304.82        268.45        76.41 o                         
  -3   2  10         84.24         76.51        66.77 o                         
  -2   2  10       2593.52       2647.32       178.44 o                         
  -1   2  10         38.10         62.34        23.82 o                         
   0   2  10        910.37       1131.28        82.66 o                         
   1   2  10        143.11         68.12        27.76 o                         
   2   2  10       2592.34       2772.98       143.59 o                         
   3   2  10         16.48         47.42        35.25 o                         
   4   2  10        469.40        420.22        63.27 o                         
  -4   3  10         70.53         16.47        53.73 o                         
  -3   3  10        830.49        920.34       131.49 o                         
  -2   3  10         15.00        -30.48        46.60 o                         
  -1   3  10       1913.04       2256.92       178.86 o                         
   0   3  10        166.10        228.93        35.74 o                         
   1   3  10       1852.26       2126.58       124.34 o                         
   2   3  10         43.40         19.59        40.26 o                         
   3   3  10       1337.12       1429.58       127.12 o                         
   4   3  10         72.86         81.30        39.50 o                         
  -4   4  10       1248.36       1319.41       278.43 o                         
  -3   4  10          2.96        -11.03        64.93 o                         
  -2   4  10       1695.68       1572.88       108.09 o                         
  -1   4  10        189.53        226.51        30.80 o                         
   0   4  10       2722.37       3398.03       181.76 o                         
   1   4  10         50.53         54.69        24.75 o                         
   2   4  10       1779.86       1729.42       115.76 o                         
   3   4  10        357.36        337.35        54.30 o                         
   4   4  10       1254.09       1249.20       137.05 o                         
  -4   5  10         81.56         53.68        91.28 o                         
  -3   5  10        971.20       1037.01       147.85 o                         
  -2   5  10         15.84         34.39        35.64 o                         
  -1   5  10       1159.19       1245.14        95.99 o                         
   0   5  10        122.03        131.24        29.82 o                         
   1   5  10       2025.86       2031.28       119.77 o                         
   2   5  10         17.40         26.75        36.89 o                         
   3   5  10        776.99        938.08        83.45 o                         
   4   5  10         14.50         37.70        32.71 o                         
  -4   6  10       1429.74       1546.35       166.64 o                         
  -3   6  10         36.85         96.61        93.79 o                         
  -2   6  10        314.44        293.36        59.62 o                         
  -1   6  10         13.77         58.39        25.20 o                         
   0   6  10       2768.38       3393.65       159.02 o                         
   1   6  10          4.30        -17.49        17.49 o                         
   2   6  10        348.28        341.43        40.36 o                         
   3   6  10        107.85        102.63        56.16 o                         
   4   6  10       1167.20       1214.22       132.50 o                         
  -4   7  10         24.87        100.55        59.36 o                         
  -3   7  10       1138.09       1353.07       174.16 o                         
  -2   7  10        118.08        101.88        33.42 o                         
  -1   7  10       1044.79       1232.95        90.15 o                         
   0   7  10         15.96          0.25        19.80 o                         
   1   7  10       2112.86       2354.65       131.73 o                         
   2   7  10         59.65        135.48        39.08 o                         
   3   7  10        625.49        749.47       173.43 o                         
   4   7  10          1.98         81.62        38.22 o                         
  -4   8  10       1843.08       1995.91       223.67 o                         
  -3   8  10         15.99        -34.27        54.78 o                         
  -2   8  10        697.89        639.67        77.71 o                         
  -1   8  10         19.73        121.34        32.43 o                         
   0   8  10       3910.76       4709.15       186.05 o                         
   1   8  10         24.17         38.41        21.26 o                         
   2   8  10        754.88        763.73        99.30 o                         
   3   8  10          1.83          1.67        28.56 o                         
  -4   9  10         43.47        192.35        65.00 o                         
  -3   9  10        722.54        886.52       174.97 o                         
  -2   9  10        314.17        435.83        65.88 o                         
  -1   9  10        825.01        873.49       123.62 o                         
   0   9  10          0.83         33.69        21.92 o                         
   1   9  10       1236.81       1431.45        99.58 o                         
   2   9  10        161.62        200.36        51.27 o                         
   3   9  10        555.13        491.70        71.71 o                         
   4   9  10         97.08        223.27       147.93 o                         
  -4  10  10        467.09        301.04       173.14 o                         
  -3  10  10         25.80        -22.96        59.05 o                         
  -2  10  10        379.77        373.95        67.43 o                         
  -1  10  10         71.50        146.85        40.47 o                         
   0  10  10        873.29        981.47       108.94 o                         
   1  10  10        267.52        297.68        40.84 o                         
   2  10  10        333.10        261.66        36.80 o                         
   3  10  10         10.30         26.08        35.40 o                         
  -3  11  10        326.08        539.47       105.48 o                         
  -2  11  10        213.50        231.30        99.20 o                         
  -1  11  10       1013.21       1114.26       114.07 o                         
   0  11  10          3.15         24.55        23.05 o                         
   1  11  10        808.42        919.38       176.99 o                         
   2  11  10        135.44        200.16        37.21 o                         
   3  11  10        928.92        890.42       113.42 o                         
  -3  12  10         18.07          4.89        94.69 o                         
  -2  12  10        960.39       1421.09       149.28 o                         
  -1  12  10        136.09        159.34        42.94 o                         
   0  12  10        165.37        334.59       116.73 o                         
   1  12  10         64.96        106.23        27.66 o                         
   2  12  10        868.14        990.27       104.84 o                         
   3  12  10          9.22        -32.83        32.83 o                         
  -3  13  10        195.39        282.08       137.08 o                         
  -2  13  10         14.39        -10.65        43.47 o                         
  -1  13  10        989.31       1154.21       138.01 o                         
   0  13  10         33.37         21.90        38.76 o                         
   1  13  10        476.64        589.89        59.24 o                         
   2  13  10          3.83        -15.57        39.23 o                         
  -2  14  10       2227.85       2636.74       420.29 o                         
  -1  14  10         88.48        136.38        42.14 o                         
   0  14  10        299.33        321.20        68.46 o                         
   1  14  10        191.40        167.35        72.17 o                         
   2  14  10       2074.68       2500.12       254.21 o                         
  -2  15  10         23.04        -31.81        49.11 o                         
  -1  15  10        462.94        694.72        97.79 o                         
   0  15  10        199.72        257.94        59.85 o                         
   1  15  10        261.49        358.84        87.31 o                         
  -1  16  10         19.15        -11.17        46.88 o                         
   0  16  10         42.69        109.42        58.54 o                         
  -1   0  11       1200.07       1276.51       303.05 o                         
   1   0  11        371.72        752.76       141.31 o                         
  -1   1  11        107.18         53.13        42.15 o                         
   0   1  11         92.30         58.54        43.17 o                         
   1   1  11         67.81        186.09        56.17 o                         
   2   1  11       1255.94       1173.50       124.60 o                         
  -1   2  11        856.29        991.45       151.50 o                         
   0   2  11         14.25         17.83        36.55 o                         
   1   2  11        365.64        664.14        95.43 o                         
   2   2  11         63.08        129.65        78.75 o                         
  -2   3  11        892.04        781.85       254.84 o                         
  -1   3  11         17.91         -5.79       152.93 o                         
   0   3  11        497.06        665.23       139.68 o                         
   1   3  11         52.06        143.37        50.40 o                         
   2   3  11        726.51        756.82        99.02 o                         
  -2   4  11         69.57         40.75       158.52 o                         
  -1   4  11        544.26        662.57       169.80 o                         
   0   4  11         41.13         66.01        42.13 o                         
   1   4  11        556.74        713.53       113.11 o                         
   2   4  11         99.22        150.14        54.23 o                         
  -2   5  11        309.52        203.81       175.89 o                         
  -1   5  11        166.18         89.17        68.72 o                         
   0   5  11       1382.24       1969.73       185.62 o                         
   1   5  11         61.09        115.84        42.60 o                         
   2   5  11        258.72        255.13        64.31 o                         
  -2   6  11        114.74         64.76       161.88 o                         
  -1   6  11        439.09        557.44       117.48 o                         
   0   6  11        229.74        204.98        47.10 o                         
   1   6  11        909.21       1234.14       144.71 o                         
   2   6  11        148.95          3.31        58.80 o                         
  -2   7  11         31.43       -152.77       214.60 o                         
  -1   7  11         77.63        189.35        76.06 o                         
   0   7  11       1278.86       1449.97       190.59 o                         
   1   7  11         54.99         91.94        42.45 o                         
  -2   8  11         92.23        -77.03       144.57 o                         
  -1   8  11        418.93        354.11       166.77 o                         
   0   8  11        323.64        318.18        97.47 o                         
   1   8  11        834.61        858.32       115.20 o                         
  -1   9  11         36.17        -18.39        43.43 o                         
   0   9  11        774.24        844.16       126.46 o                         
   1   9  11         82.56         35.72        54.15 o                         
                                                                                
